# Supplementary material for: 8-Phenyl-10-oxa-8-aza­tricyclo­[4.3.0.12,5]decane-7,9-dione
Source: Acta Crystallogr Sect E Struct Rep Online. 2009 Jan 10;65(Pt 2):o287. doi: 10.1107/S1600536809000282 (PMC2968178; doi:10.1107/S1600536809000282)
Supplement: Supplementary file 1 [file e-65-0o287-sup1.cif]

##############################################################################
###                                                                        ###
###        Electronic paper (Acta Crystallographica Section E)             ###
###                                                                        ###
##############################################################################
#                                                                            #
# This CIF contains the data in a paper accepted for publication in Acta     #
# Crystallographica Section E. It conforms to the requirements of Notes      #
# for Authors for Section E, and has been peer reviewed under the auspices   #
# of the IUCr Commission on Journals.                                        #
#                                                                            #
# Full details of the Crystallographic Information File format               #
# are given in the paper "The Crystallographic Information File (CIF):       #
# a New Standard Archive File for Crystallography" by S. R. Hall, F. H.      #
# Allen and I. D. Brown [Acta Cryst. (1991), A47, 655-685].                  #
#                                                                            #
# The current version of the core CIF dictionary is obtainable from          #
# ftp://ftp.iucr.org/pub/cif_core.dic. The current version number is 2.4.    #
#                                                                            #
# Software is freely available for graphical display of the structure(s) in  #
# this CIF.  For information consult the CIF home page http://www.iucr.org/  #
# cif/home.html                                                              #
#                                                                            #
# This file may be used for bona fide research purposes within the           #
# scientific community so long as proper attribution is given to the journal # 
# article from which it was obtained.                                        #
#                                                                            #
##############################################################################
                                             
data_I
_audit_creation_method     SHELXL-97
_chemical_name_systematic
;
8-Phenyl-10-oxa-8-azatricyclo[4.3.0.1^2,5^]decane-7,9-dione
;
_chemical_name_common     ?
_chemical_formula_moiety     'C14 H13 N O3'
_chemical_formula_sum     'C14 H13 N O3'
_chemical_formula_iupac     'C14 H13 N O3'
_chemical_formula_weight     243.25
_chemical_melting_point     ?
_symmetry_cell_setting     monoclinic
_symmetry_space_group_name_H-M     'P 21/c'
_symmetry_space_group_name_Hall     '-P 2ybc'
loop_
    _symmetry_equiv_pos_as_xyz
    'x, y, z'
    '-x, y+1/2, -z+1/2'
    '-x, -y, -z'
    'x, -y-1/2, z-1/2'
_cell_length_a     9.5914(4)
_cell_length_b     8.4345(3)
_cell_length_c     14.4101(6)
_cell_angle_alpha     90.00
_cell_angle_beta     93.468(3)
_cell_angle_gamma     90.00
_cell_volume     1163.62(8)
_cell_formula_units_Z     4
_cell_measurement_reflns_used     3324
_cell_measurement_theta_min     2.13
_cell_measurement_theta_max     27.65
_cell_measurement_temperature     296(2)
_exptl_crystal_description     sheet
_exptl_crystal_colour     colourless
_exptl_crystal_size_max     0.319
_exptl_crystal_size_mid     0.246
_exptl_crystal_size_min     0.040
_exptl_crystal_density_diffrn     1.389
_exptl_crystal_density_meas     1.389
_exptl_crystal_density_method     'not measured'
_exptl_crystal_F_000     512
_exptl_absorpt_coefficient_mu     0.098
_exptl_absorpt_correction_type     multi-scan
_exptl_absorpt_process_details     '(SADABS; Sheldrick, 1996)'
_exptl_absorpt_correction_T_min     0.971
_exptl_absorpt_correction_T_max     0.996
_exptl_special_details
;
;
_diffrn_ambient_temperature     296(2)
_diffrn_radiation_type     MoK\a
_diffrn_radiation_wavelength     0.71073
_diffrn_radiation_source     'fine-focus sealed tube'
_diffrn_radiation_monochromator     graphite
_diffrn_measurement_device_type     'Bruker SMART CCD area-detector'
_diffrn_measurement_method     '\f and \w'
_diffrn_detector_area_resol_mean     ?
_diffrn_reflns_number     18085
_diffrn_reflns_av_R_equivalents     0.0410
_diffrn_reflns_av_sigmaI/netI     0.0253
_diffrn_reflns_theta_min     2.13
_diffrn_reflns_theta_max     27.65
_diffrn_reflns_theta_full     27.65
_diffrn_measured_fraction_theta_max     0.995
_diffrn_measured_fraction_theta_full     0.995
_diffrn_reflns_limit_h_min     -12
_diffrn_reflns_limit_h_max     12
_diffrn_reflns_limit_k_min     -11
_diffrn_reflns_limit_k_max     10
_diffrn_reflns_limit_l_min     -18
_diffrn_reflns_limit_l_max     18
_diffrn_standards_number     ?
_diffrn_standards_interval_count     ?
_diffrn_standards_interval_time     ?
_diffrn_standards_decay_%     0
_refine_special_details
;
Refinement of <i>F</i>^2^ against ALL reflections. The weighted <i>R</i>-factor
<i>wR</i> and goodness of fit <i>S</i> are based on <i>F</i>^2^, conventional
<i>R</i>-factors <i>R</i> are based on <i>F</i>, with <i>F</i> set to zero for
negative <i>F</i>^2^. The threshold expression of <i>F</i>^2^ >
\s(<i>F</i>^2^) is used only for calculating <i>R</i>-factors(gt) <i>etc</i>.
and is not relevant to the choice of reflections for refinement.
<i>R</i>-factors based on <i>F</i>^2^ are statistically about twice as large
as those based on <i>F</i>, and <i>R</i>- factors based on ALL data will be
even larger.
;
_reflns_number_total     2699
_reflns_number_gt     1898
_reflns_threshold_expression     I>2\s(I)
_refine_ls_structure_factor_coef     Fsqd
_refine_ls_matrix_type     full
_refine_ls_R_factor_all     0.0622
_refine_ls_R_factor_gt     0.0407
_refine_ls_wR_factor_gt     0.1376
_refine_ls_wR_factor_ref     0.1772
_refine_ls_goodness_of_fit_ref     0.610
_refine_ls_restrained_S_all     0.610
_refine_ls_number_reflns     2699
_refine_ls_number_parameters     163
_refine_ls_number_restraints     0
_refine_ls_hydrogen_treatment     constr
_refine_ls_weighting_scheme     calc
_refine_ls_weighting_details
         'calc w=1/[\s^2^(Fo^2^)+(0.1908P)^2^+0.6671P] where P=(Fo^2^+2Fc^2^)/3'
_atom_sites_solution_hydrogens     geom
_atom_sites_solution_primary     direct
_atom_sites_solution_secondary     difmap
_refine_ls_shift/su_max     0.000
_refine_ls_shift/su_mean     0.000
_refine_diff_density_max     0.160
_refine_diff_density_min     -0.170
_refine_ls_extinction_method     none
_refine_ls_extinction_coef     ?
loop_
    _atom_type_symbol
    _atom_type_description
    _atom_type_scat_dispersion_real
    _atom_type_scat_dispersion_imag
    _atom_type_scat_source
    'C' 'C' 0.0033 0.0016
                         'International Tables Vol C Tables 4.2.6.8 and 6.1.1.4'
    'H' 'H' 0.0000 0.0000
                         'International Tables Vol C Tables 4.2.6.8 and 6.1.1.4'
    'N' 'N' 0.0061 0.0033
                         'International Tables Vol C Tables 4.2.6.8 and 6.1.1.4'
    'O' 'O' 0.0106 0.0060
                         'International Tables Vol C Tables 4.2.6.8 and 6.1.1.4'
_computing_data_collection     'APEX2 (Bruker, 2004)'
_computing_cell_refinement     'SAINT (Bruker, 2004)'
_computing_data_reduction     'SAINT (Bruker, 2004)'
_computing_structure_solution     'SHELXS97 (Sheldrick, 2008)'
_computing_structure_refinement     'SHELXL97 (Sheldrick, 2008)'
_computing_molecular_graphics     'SHELXTL (Sheldrick, 2008)'
_computing_publication_material     'SHELXL97 (Sheldrick, 2008)'
loop_
    _atom_site_type_symbol
    _atom_site_label
    _atom_site_fract_x
    _atom_site_fract_y
    _atom_site_fract_z
    _atom_site_U_iso_or_equiv
    _atom_site_adp_type
    _atom_site_calc_flag
    _atom_site_refinement_flags
    _atom_site_occupancy
    _atom_site_disorder_assembly
    _atom_site_disorder_group
    N N1 0.10268(15) 0.22038(16) 0.69370(9) 0.0418(4) Uani d . 1 . .
    O O1 -0.04620(15) 0.1156(2) 0.79702(10) 0.0655(4) Uani d . 1 . .
    O O2 0.19084(14) 0.33610(17) 0.56481(9) 0.0579(4) Uani d . 1 . .
    O O3 -0.13027(14) 0.06451(14) 0.54810(10) 0.0526(4) Uani d . 1 . .
    C C1 0.32246(19) 0.0814(2) 0.68510(13) 0.0513(4) Uani d . 1 . .
    H H1A 0.3026 0.0665 0.6217 0.062 Uiso calc R 1 . .
    C C2 0.4439(2) 0.0209(3) 0.72752(17) 0.0620(5) Uani d . 1 . .
    H H2A 0.5055 -0.0358 0.6927 0.074 Uiso calc R 1 . .
    C C3 0.4743(2) 0.0442(3) 0.82150(17) 0.0646(6) Uani d . 1 . .
    H H3A 0.5562 0.0034 0.8499 0.078 Uiso calc R 1 . .
    C C4 0.3832(2) 0.1278(2) 0.87295(15) 0.0599(5) Uani d . 1 . .
    H H4A 0.4042 0.1435 0.9361 0.072 Uiso calc R 1 . .
    C C5 0.2603(2) 0.1891(2) 0.83178(13) 0.0493(4) Uani d . 1 . .
    H H5A 0.1989 0.2457 0.8668 0.059 Uiso calc R 1 . .
    C C6 0.23040(18) 0.16445(19) 0.73715(12) 0.0421(4) Uani d . 1 . .
    C C7 0.09220(19) 0.29901(19) 0.60787(11) 0.0432(4) Uani d . 1 . .
    C C8 -0.05956(18) 0.32348(19) 0.57997(11) 0.0432(4) Uani d . 1 . .
    H H8A -0.0820 0.4349 0.5668 0.052 Uiso calc R 1 . .
    C C9 -0.1114(2) 0.2122(2) 0.50018(13) 0.0502(4) Uani d . 1 . .
    H H9A -0.0485 0.2054 0.4492 0.060 Uiso calc R 1 . .
    C C10 -0.2605(2) 0.2614(3) 0.46982(14) 0.0592(5) Uani d . 1 . .
    H H10A -0.2906 0.2148 0.4104 0.071 Uiso calc R 1 . .
    H H10B -0.2696 0.3758 0.4659 0.071 Uiso calc R 1 . .
    C C11 -0.3429(2) 0.1933(2) 0.54908(16) 0.0585(5) Uani d . 1 . .
    H H11A -0.3931 0.2756 0.5802 0.070 Uiso calc R 1 . .
    H H11B -0.4082 0.1120 0.5267 0.070 Uiso calc R 1 . .
    C C12 -0.22552(19) 0.1238(2) 0.61262(14) 0.0488(4) Uani d . 1 . .
    H H12A -0.2570 0.0432 0.6556 0.059 Uiso calc R 1 . .
    C C13 -0.13944(18) 0.25713(19) 0.66061(11) 0.0430(4) Uani d . 1 . .
    H H13A -0.1973 0.3369 0.6894 0.052 Uiso calc R 1 . .
    C C14 -0.02839(18) 0.1892(2) 0.72702(12) 0.0449(4) Uani d . 1 . .
loop_
    _atom_site_aniso_label
    _atom_site_aniso_U_11
    _atom_site_aniso_U_22
    _atom_site_aniso_U_33
    _atom_site_aniso_U_12
    _atom_site_aniso_U_13
    _atom_site_aniso_U_23
    N1 0.0422(8) 0.0437(7) 0.0400(7) 0.0010(6) 0.0060(6) 0.0082(6)
    O1 0.0549(8) 0.0882(11) 0.0546(8) 0.0025(7) 0.0131(6) 0.0281(7)
    O2 0.0542(8) 0.0651(8) 0.0555(8) -0.0097(6) 0.0127(6) 0.0158(6)
    O3 0.0538(7) 0.0369(6) 0.0678(8) 0.0025(5) 0.0099(6) -0.0059(5)
    C1 0.0465(10) 0.0543(10) 0.0534(10) -0.0008(8) 0.0072(8) -0.0011(8)
    C2 0.0440(10) 0.0628(12) 0.0799(14) 0.0028(9) 0.0097(9) 0.0026(10)
    C3 0.0417(10) 0.0654(13) 0.0851(15) -0.0065(9) -0.0098(10) 0.0115(11)
    C4 0.0588(12) 0.0611(12) 0.0580(11) -0.0136(9) -0.0121(9) 0.0061(9)
    C5 0.0533(10) 0.0465(9) 0.0481(9) -0.0053(8) 0.0025(8) 0.0012(7)
    C6 0.0414(8) 0.0397(8) 0.0456(9) -0.0038(6) 0.0042(7) 0.0050(7)
    C7 0.0486(9) 0.0398(8) 0.0415(8) -0.0053(7) 0.0059(7) 0.0044(6)
    C8 0.0490(9) 0.0359(8) 0.0444(9) -0.0014(7) 0.0015(7) 0.0053(6)
    C9 0.0568(11) 0.0490(9) 0.0450(9) -0.0032(8) 0.0053(8) -0.0019(7)
    C10 0.0640(13) 0.0534(10) 0.0579(11) -0.0032(9) -0.0139(9) -0.0036(9)
    C11 0.0462(10) 0.0540(11) 0.0741(13) 0.0006(8) -0.0060(9) -0.0081(9)
    C12 0.0434(9) 0.0398(8) 0.0639(11) -0.0005(7) 0.0090(8) 0.0043(8)
    C13 0.0441(9) 0.0396(8) 0.0459(9) 0.0050(7) 0.0082(7) 0.0018(7)
    C14 0.0434(9) 0.0472(9) 0.0450(9) 0.0024(7) 0.0100(7) 0.0044(7)
_geom_special_details
;
All e.s.d.'s (except the e.s.d. in the dihedral angle between two l.s. planes)
are estimated using the full covariance matrix. The cell e.s.d.'s are taken
into account individually in the estimation of e.s.d.'s in distances, angles
and torsion angles; correlations between e.s.d.'s in cell parameters are only
used when they are defined by crystal symmetry. An approximate (isotropic)
treatment of cell e.s.d.'s is used for estimating e.s.d.'s involving l.s.
planes.
;
loop_
    _geom_bond_atom_site_label_1
    _geom_bond_atom_site_label_2
    _geom_bond_site_symmetry_2
    _geom_bond_distance
    _geom_bond_publ_flag
    N1 C14 . 1.398(2) ?
    N1 C7 . 1.402(2) ?
    N1 C6 . 1.422(2) ?
    O1 C14 . 1.205(2) ?
    O2 C7 . 1.204(2) ?
    O3 C12 . 1.433(2) ?
    O3 C9 . 1.441(2) ?
    C1 C2 . 1.380(3) ?
    C1 C6 . 1.383(2) ?
    C1 H1A . 0.9300 ?
    C2 C3 . 1.382(3) ?
    C2 H2A . 0.9300 ?
    C3 C4 . 1.374(3) ?
    C3 H3A . 0.9300 ?
    C4 C5 . 1.387(3) ?
    C4 H4A . 0.9300 ?
    C5 C6 . 1.392(3) ?
    C5 H5A . 0.9300 ?
    C7 C8 . 1.501(2) ?
    C8 C13 . 1.536(2) ?
    C8 C9 . 1.543(2) ?
    C8 H8A . 0.9800 ?
    C9 C10 . 1.528(3) ?
    C9 H9A . 0.9800 ?
    C10 C11 . 1.539(3) ?
    C10 H10A . 0.9700 ?
    C10 H10B . 0.9700 ?
    C11 C12 . 1.525(3) ?
    C11 H11A . 0.9700 ?
    C11 H11B . 0.9700 ?
    C12 C13 . 1.535(2) ?
    C12 H12A . 0.9800 ?
    C13 C14 . 1.502(2) ?
    C13 H13A . 0.9800 ?
loop_
    _geom_angle_atom_site_label_1
    _geom_angle_atom_site_label_2
    _geom_angle_atom_site_label_3
    _geom_angle_site_symmetry_1
    _geom_angle_site_symmetry_3
    _geom_angle
    _geom_angle_publ_flag
    C14 N1 C7 . . 111.99(14) ?
    C14 N1 C6 . . 123.71(14) ?
    C7 N1 C6 . . 124.01(14) ?
    C12 O3 C9 . . 96.47(12) ?
    C2 C1 C6 . . 119.77(18) ?
    C2 C1 H1A . . 120.1 ?
    C6 C1 H1A . . 120.1 ?
    C1 C2 C3 . . 120.2(2) ?
    C1 C2 H2A . . 119.9 ?
    C3 C2 H2A . . 119.9 ?
    C4 C3 C2 . . 119.91(19) ?
    C4 C3 H3A . . 120.0 ?
    C2 C3 H3A . . 120.0 ?
    C3 C4 C5 . . 120.8(2) ?
    C3 C4 H4A . . 119.6 ?
    C5 C4 H4A . . 119.6 ?
    C4 C5 C6 . . 118.85(18) ?
    C4 C5 H5A . . 120.6 ?
    C6 C5 H5A . . 120.6 ?
    C1 C6 C5 . . 120.45(17) ?
    C1 C6 N1 . . 119.36(16) ?
    C5 C6 N1 . . 120.16(16) ?
    O2 C7 N1 . . 124.14(17) ?
    O2 C7 C8 . . 127.30(15) ?
    N1 C7 C8 . . 108.55(14) ?
    C7 C8 C13 . . 105.51(13) ?
    C7 C8 C9 . . 112.30(14) ?
    C13 C8 C9 . . 100.91(14) ?
    C7 C8 H8A . . 112.5 ?
    C13 C8 H8A . . 112.5 ?
    C9 C8 H8A . . 112.5 ?
    O3 C9 C10 . . 103.26(15) ?
    O3 C9 C8 . . 102.29(14) ?
    C10 C9 C8 . . 107.58(15) ?
    O3 C9 H9A . . 114.2 ?
    C10 C9 H9A . . 114.2 ?
    C8 C9 H9A . . 114.2 ?
    C9 C10 C11 . . 101.54(15) ?
    C9 C10 H10A . . 111.5 ?
    C11 C10 H10A . . 111.5 ?
    C9 C10 H10B . . 111.5 ?
    C11 C10 H10B . . 111.5 ?
    H10A C10 H10B . . 109.3 ?
    C12 C11 C10 . . 101.26(16) ?
    C12 C11 H11A . . 111.5 ?
    C10 C11 H11A . . 111.5 ?
    C12 C11 H11B . . 111.5 ?
    C10 C11 H11B . . 111.5 ?
    H11A C11 H11B . . 109.3 ?
    O3 C12 C11 . . 102.78(16) ?
    O3 C12 C13 . . 101.63(13) ?
    C11 C12 C13 . . 110.30(14) ?
    O3 C12 H12A . . 113.7 ?
    C11 C12 H12A . . 113.7 ?
    C13 C12 H12A . . 113.7 ?
    C14 C13 C12 . . 110.43(14) ?
    C14 C13 C8 . . 104.73(14) ?
    C12 C13 C8 . . 101.86(13) ?
    C14 C13 H13A . . 113.0 ?
    C12 C13 H13A . . 113.0 ?
    C8 C13 H13A . . 113.0 ?
    O1 C14 N1 . . 124.09(17) ?
    O1 C14 C13 . . 126.79(16) ?
    N1 C14 C13 . . 109.10(14) ?
loop_
    _geom_torsion_atom_site_label_1
    _geom_torsion_atom_site_label_2
    _geom_torsion_atom_site_label_3
    _geom_torsion_atom_site_label_4
    _geom_torsion_site_symmetry_1
    _geom_torsion_site_symmetry_2
    _geom_torsion_site_symmetry_3
    _geom_torsion_site_symmetry_4
    _geom_torsion
    _geom_torsion_publ_flag
    C6 C1 C2 C3 . . . . -0.6(3) ?
    C1 C2 C3 C4 . . . . 0.1(3) ?
    C2 C3 C4 C5 . . . . 0.2(3) ?
    C3 C4 C5 C6 . . . . 0.0(3) ?
    C2 C1 C6 C5 . . . . 0.8(3) ?
    C2 C1 C6 N1 . . . . -177.25(17) ?
    C4 C5 C6 C1 . . . . -0.6(3) ?
    C4 C5 C6 N1 . . . . 177.52(16) ?
    C14 N1 C6 C1 . . . . 126.96(18) ?
    C7 N1 C6 C1 . . . . -46.3(2) ?
    C14 N1 C6 C5 . . . . -51.1(2) ?
    C7 N1 C6 C5 . . . . 135.62(17) ?
    C14 N1 C7 O2 . . . . -178.77(17) ?
    C6 N1 C7 O2 . . . . -4.8(3) ?
    C14 N1 C7 C8 . . . . -0.10(19) ?
    C6 N1 C7 C8 . . . . 173.85(14) ?
    O2 C7 C8 C13 . . . . -179.03(18) ?
    N1 C7 C8 C13 . . . . 2.35(18) ?
    O2 C7 C8 C9 . . . . 71.9(2) ?
    N1 C7 C8 C9 . . . . -106.67(16) ?
    C12 O3 C9 C10 . . . . -54.79(16) ?
    C12 O3 C9 C8 . . . . 56.86(16) ?
    C7 C8 C9 O3 . . . . 78.51(17) ?
    C13 C8 C9 O3 . . . . -33.41(16) ?
    C7 C8 C9 C10 . . . . -173.12(14) ?
    C13 C8 C9 C10 . . . . 74.97(17) ?
    O3 C9 C10 C11 . . . . 31.94(17) ?
    C8 C9 C10 C11 . . . . -75.77(17) ?
    C9 C10 C11 C12 . . . . 2.39(18) ?
    C9 O3 C12 C11 . . . . 56.48(16) ?
    C9 O3 C12 C13 . . . . -57.71(15) ?
    C10 C11 C12 O3 . . . . -36.30(17) ?
    C10 C11 C12 C13 . . . . 71.41(18) ?
    O3 C12 C13 C14 . . . . -74.48(16) ?
    C11 C12 C13 C14 . . . . 177.05(15) ?
    O3 C12 C13 C8 . . . . 36.33(16) ?
    C11 C12 C13 C8 . . . . -72.14(17) ?
    C7 C8 C13 C14 . . . . -3.54(17) ?
    C9 C8 C13 C14 . . . . 113.50(15) ?
    C7 C8 C13 C12 . . . . -118.62(14) ?
    C9 C8 C13 C12 . . . . -1.58(16) ?
    C7 N1 C14 O1 . . . . 176.01(17) ?
    C6 N1 C14 O1 . . . . 2.0(3) ?
    C7 N1 C14 C13 . . . . -2.3(2) ?
    C6 N1 C14 C13 . . . . -176.26(14) ?
    C12 C13 C14 O1 . . . . -65.7(2) ?
    C8 C13 C14 O1 . . . . -174.64(18) ?
    C12 C13 C14 N1 . . . . 112.55(16) ?
    C8 C13 C14 N1 . . . . 3.61(18) ?
loop_
    _geom_hbond_atom_site_label_D
    _geom_hbond_atom_site_label_H
    _geom_hbond_atom_site_label_A
    _geom_hbond_site_symmetry_A
    _geom_hbond_distance_DH
    _geom_hbond_distance_HA
    _geom_hbond_distance_DA
    _geom_hbond_angle_DHA
    _geom_hbond_publ_flag
    C10 H10B O2 3_566 0.97 2.59 3.502(3) 156 yes
data_global
_journal_date_recd_electronic     2008-12-25
_journal_date_accepted     2009-01-05
_journal_name_full     'Acta Crystallographica, Section E'
_journal_year     2009
_journal_volume     65
_journal_issue      2
_journal_page_first     o287
_journal_page_last     o287
_journal_paper_category     QO
_journal_coeditor_code     AT2701
_publ_contact_author_name     'Qiu-Yue Lin'
_publ_contact_author_address
;
  Zhejiang Key Laboratory for Reactive Chemistry on Solid Surfaces,
  Institute of Physical Chemistry,
  Zhejiang Normal University,
  Jinhua, Zhejiang 321004,
  P. R. China
  College of Chemistry and Life Science,
  Zhejiang Normal University,
  Jinhua 321004, Zhejiang,
  P. R. China
;
_publ_contact_author_email     'sky51@zjnu.cn'
_publ_contact_author_fax     '86-579-82282269'
_publ_contact_author_phone     '86-579-82283353'
_publ_section_title
;
8-Phenyl-10-oxa-8-azatricyclo[4.3.0.1^2,5^]decane-7,9-dione
;
loop_
    _publ_author_name
    _publ_author_address
    'Wen-Zhong Zhu'
;
Zhejiang Key Laboratory for Reactive Chemistry on Solid Surfaces,
Institute of Physical Chemistry,
Zhejiang Normal University,
Jinhua, Zhejiang 321004,
People's Republic of China
and
College of Chemistry and Life Science,
Zhejiang Normal University,
Jinhua 321004, Zhejiang,
People's Republic of China
;
    'Qiu-Yue Lin'
;
Zhejiang Key Laboratory for Reactive Chemistry on Solid Surfaces,
Institute of Physical Chemistry,
Zhejiang Normal University,
Jinhua, Zhejiang 321004,
People's Republic of China
and
College of Chemistry and Life Science,
Zhejiang Normal University,
Jinhua 321004, Zhejiang,
People's Republic of China
;
