# Supplementary material for: 8-Phenyl-10-oxa-8-aza­tricyclo­[4.3.0.12,5]decane-7,9-dione
Source: Acta Crystallogr Sect E Struct Rep Online. 2009 Jan 10;65(Pt 2):o287. doi: 10.1107/S1600536809000282 (PMC2968178; doi:10.1107/S1600536809000282)
Supplement: Supplementary file 2 [file e-65-0o287-Isup2.hkl]

# 
# h,k,l, Fc-squared, Fo-squared, sigma(Fo-squared) and status flag 
# 
data_I
_shelx_title ' pp in P2(1)/c' 
_shelx_refln_list_code          4 
_shelx_F_calc_maximum      135.29 
_exptl_crystal_F_000       512.00 
_reflns_d_resolution_high  0.7657 
 
loop_ 
 _symmetry_equiv_pos_as_xyz 
 'x, y, z' 
 '-x, y+1/2, -z+1/2' 
 '-x, -y, -z' 
 'x, -y-1/2, z-1/2' 
 
_cell_length_a     9.5914 
_cell_length_b     8.4345 
_cell_length_c    14.4101 
_cell_angle_alpha  90.000 
_cell_angle_beta   93.468 
_cell_angle_gamma  90.000 
 
_shelx_F_squared_multiplier     1.000 
 
loop_ 
 _refln_index_h 
 _refln_index_k 
 _refln_index_l 
 _refln_F_squared_calc 
 _refln_F_squared_meas 
 _refln_F_squared_sigma 
 _refln_observed_status 
   1   0   0     7700.22     6813.40     88.87 o 
   2   0   0      257.61      253.91      3.94 o 
   3   0   0      499.11      508.91      6.69 o 
   4   0   0       56.25       48.75      1.47 o 
   5   0   0      407.04      428.27      6.87 o 
   6   0   0      360.26      408.01      6.25 o 
   7   0   0      117.15      113.52      4.99 o 
   8   0   0       39.55       43.94      4.22 o 
   9   0   0      112.11      113.91      5.21 o 
  10   0   0       37.81       38.68      3.70 o 
  11   0   0       15.04       14.34      3.59 o 
  12   0   0        9.16       14.33      3.13 o 
   1   1   0       35.15       18.66      0.78 o 
   2   1   0      666.16      673.68     11.92 o 
   3   1   0      763.00      788.62      6.81 o 
   4   1   0     1274.74     1244.57      8.99 o 
   5   1   0       22.55       19.02      0.96 o 
   6   1   0       18.11       18.95      0.93 o 
   7   1   0      131.82      134.62      3.43 o 
   8   1   0      238.13      227.62      5.58 o 
   9   1   0      234.66      210.77      4.53 o 
  10   1   0       70.19       69.34      3.32 o 
  11   1   0       10.00       10.98      2.25 o 
  12   1   0        5.52        5.92      2.21 o 
   0   2   0     9632.33     8841.63     98.74 o 
   1   2   0     8662.04     8086.40     68.25 o 
   2   2   0     1763.30     1733.42     15.47 o 
   3   2   0      124.09      124.65      2.12 o 
   4   2   0      114.09      127.37      2.15 o 
   5   2   0       21.55       36.28      1.28 o 
   6   2   0      274.94      283.33      3.55 o 
   7   2   0       74.52       72.48      2.53 o 
   8   2   0       89.66       89.78      2.97 o 
   9   2   0        0.88       -0.56      1.15 o 
  10   2   0        3.21        5.86      1.76 o 
  11   2   0        4.19        6.04      2.28 o 
  12   2   0        4.16        8.19      2.46 o 
   1   3   0       92.63      100.80      1.35 o 
   2   3   0     3086.18     2973.68     20.05 o 
   3   3   0       49.77       54.23      1.23 o 
   4   3   0       21.83       29.17      1.06 o 
   5   3   0       86.69       85.06      3.38 o 
   6   3   0       41.15       46.33      1.75 o 
   7   3   0      152.93      146.76      3.74 o 
   8   3   0       11.50       11.85      2.16 o 
   9   3   0       21.10       21.70      2.39 o 
  10   3   0        2.46        2.60      1.59 o 
  11   3   0        1.39        1.29      1.77 o 
  12   3   0        2.82        6.45      2.95 o 
   0   4   0        0.18        0.03      0.49 o 
   1   4   0       13.38        8.68      0.57 o 
   2   4   0      158.82      166.49      1.98 o 
   3   4   0      425.67      433.64      4.00 o 
   4   4   0      153.95      162.79      2.91 o 
   5   4   0      681.42      672.02     13.67 o 
   6   4   0        6.25        6.54      1.01 o 
   7   4   0      217.78      207.29      5.36 o 
   8   4   0       44.53       47.08      3.14 o 
   9   4   0       24.63       27.15      3.39 o 
  10   4   0        0.17       -0.09      1.58 o 
  11   4   0       23.66       23.32      3.10 o 
   1   5   0      551.64      583.64      5.02 o 
   2   5   0      244.80      252.17      3.42 o 
   3   5   0      168.16      167.93      3.09 o 
   4   5   0      202.07      199.03      3.85 o 
   5   5   0      267.18      261.99      4.28 o 
   6   5   0       10.11        7.80      1.09 o 
   7   5   0      173.28      174.97      5.10 o 
   8   5   0       55.76       57.48      3.65 o 
   9   5   0       13.70       13.91      2.24 o 
  10   5   0        0.12       -1.10      1.69 o 
  11   5   0        0.31        1.13      2.22 o 
   0   6   0       17.45       18.56      1.36 o 
   1   6   0        7.36        7.44      0.80 o 
   2   6   0        3.24        1.65      0.64 o 
   3   6   0       14.74       15.80      1.15 o 
   4   6   0      249.28      249.62      4.26 o 
   5   6   0      210.84      221.09      4.12 o 
   6   6   0       17.75       15.72      1.48 o 
   7   6   0      118.02      124.10      4.63 o 
   8   6   0       41.05       46.11      3.42 o 
   9   6   0        2.20       -0.27      1.74 o 
  10   6   0        1.26        2.99      2.18 o 
   1   7   0      177.65      180.67      3.23 o 
   2   7   0       31.32       35.51      1.75 o 
   3   7   0      164.00      168.19      3.38 o 
   4   7   0      174.49      169.51      3.68 o 
   5   7   0       93.70       95.82      3.02 o 
   6   7   0       16.44       14.22      1.55 o 
   7   7   0       13.76       13.78      2.18 o 
   8   7   0       10.32        6.11      2.01 o 
   9   7   0        5.23        5.12      2.21 o 
   0   8   0      129.63      125.30      4.12 o 
   1   8   0       64.08       71.60      2.63 o 
   2   8   0       11.52       12.59      1.38 o 
   3   8   0       11.57       12.62      1.39 o 
   4   8   0        1.43        2.16      1.15 o 
   5   8   0       51.13       59.81      2.83 o 
   6   8   0        2.27        2.91      1.23 o 
   7   8   0        5.41        5.81      1.91 o 
   8   8   0        2.26       -1.43      1.83 o 
   1   9   0       15.10       13.26      1.50 o 
   2   9   0        7.16        7.70      1.36 o 
   3   9   0       65.95       64.24      3.46 o 
   4   9   0        0.25        0.84      1.30 o 
   5   9   0        0.86        1.93      1.39 o 
   6   9   0        6.59        4.53      1.96 o 
   7   9   0       15.18       14.72      3.51 o 
   0  10   0        1.45        1.52      1.93 o 
   1  10   0        3.81        2.30      1.42 o 
   2  10   0       11.77       12.89      1.86 o 
   3  10   0       38.28       43.75      2.59 o 
   4  10   0        0.16        0.72      1.49 o 
   5  10   0        3.67        2.19      1.64 o 
 -12   1   1        3.15        4.54      2.07 o 
 -11   1   1       24.72       29.13      3.16 o 
 -10   1   1       13.67       16.11      1.90 o 
  -9   1   1       92.08       90.37      3.15 o 
  -8   1   1        3.98        3.52      1.15 o 
  -7   1   1       77.26       68.97      2.40 o 
  -6   1   1      197.82      207.85      2.73 o 
  -5   1   1       94.79       92.75      1.61 o 
  -4   1   1      934.17      882.52      7.03 o 
  -3   1   1        2.93        5.56      0.55 o 
  -2   1   1     5571.38     5327.07     53.07 o 
  -1   1   1      850.20      812.07     10.05 o 
   0   1   1       18.34       17.46      0.80 o 
   1   1   1      215.84      184.67      3.18 o 
   2   1   1      938.85      901.54     12.92 o 
   3   1   1       54.86       56.40      1.45 o 
   4   1   1        1.04        0.69      0.44 o 
   5   1   1      207.11      227.85      2.44 o 
   6   1   1      451.79      469.00      5.78 o 
   7   1   1       53.02       49.34      1.98 o 
   8   1   1      221.31      224.29      4.63 o 
   9   1   1       97.37      104.53      4.08 o 
  10   1   1        0.70        2.32      1.33 o 
  11   1   1       10.59        6.53      2.18 o 
  12   1   1        2.05        6.09      2.22 o 
 -12   2   1        0.01        2.96      1.99 o 
 -11   2   1        5.19        2.61      1.81 o 
 -10   2   1       13.24       14.13      2.27 o 
  -9   2   1       43.28       43.42      4.23 o 
  -8   2   1        0.19       -0.76      0.94 o 
  -7   2   1      116.68      111.40      2.94 o 
  -6   2   1       21.70       26.43      1.19 o 
  -5   2   1      188.41      186.16      2.53 o 
  -4   2   1       56.72       51.68      1.55 o 
  -3   2   1      803.19      765.80      8.43 o 
  -2   2   1       69.85       62.94      1.24 o 
  -1   2   1     3332.65     3301.40     31.14 o 
   0   2   1    11226.63    10325.68     81.40 o 
   1   2   1     3417.71     3355.93     25.54 o 
   2   2   1      215.10      203.91      3.59 o 
   3   2   1      515.12      518.64      4.71 o 
   4   2   1     2024.81     2114.13     16.19 o 
   5   2   1      337.94      343.37      3.83 o 
   6   2   1       33.46       41.17      1.51 o 
   7   2   1       14.68       18.48      1.54 o 
   8   2   1      136.56      140.05      3.51 o 
   9   2   1        3.95        3.15      1.28 o 
  10   2   1       29.31       31.51      2.96 o 
  11   2   1       69.47       83.94      5.25 o 
  12   2   1       10.75       10.84      2.61 o 
 -12   3   1        3.38        2.29      2.68 o 
 -11   3   1       15.19       18.85      2.62 o 
 -10   3   1        2.64        1.86      1.50 o 
  -9   3   1       75.69       75.79      3.83 o 
  -8   3   1       28.88       23.91      2.27 o 
  -7   3   1      421.11      413.22      6.78 o 
  -6   3   1        6.40        6.85      0.88 o 
  -5   3   1      242.32      226.23      3.20 o 
  -4   3   1        9.33       11.23      0.93 o 
  -3   3   1      112.42      113.06      2.44 o 
  -2   3   1       34.03       36.14      0.96 o 
  -1   3   1       82.80       78.84      1.18 o 
   0   3   1     1056.69     1081.18      7.88 o 
   1   3   1     1057.16     1089.28      7.96 o 
   2   3   1       12.07       12.48      0.58 o 
   3   3   1      824.52      807.87      6.97 o 
   4   3   1        7.51        7.20      0.69 o 
   5   3   1        0.03        0.49      0.51 o 
   6   3   1       57.34       56.76      2.11 o 
   7   3   1      384.56      389.89      6.57 o 
   8   3   1       30.61       28.14      2.34 o 
   9   3   1       83.62       85.93      4.11 o 
  10   3   1        1.00        1.22      1.58 o 
  11   3   1        0.00       -0.72      1.68 o 
 -11   4   1        0.08        0.27      1.73 o 
 -10   4   1        0.68        1.17      1.71 o 
  -9   4   1       16.10       14.78      2.26 o 
  -8   4   1       12.79        9.43      1.74 o 
  -7   4   1       10.50       10.03      2.71 o 
  -6   4   1        0.06        0.21      0.81 o 
  -5   4   1       20.72       20.55      1.45 o 
  -4   4   1      246.50      249.16      3.60 o 
  -3   4   1        1.76        1.59      0.68 o 
  -2   4   1      565.62      607.40      5.13 o 
  -1   4   1      689.69      692.03      5.86 o 
   0   4   1       77.26       84.21      1.52 o 
   1   4   1       26.66       32.39      0.92 o 
   2   4   1        0.29        0.35      0.36 o 
   3   4   1      381.62      413.89      3.92 o 
   4   4   1       40.71       42.11      1.39 o 
   5   4   1      162.67      158.96      2.78 o 
   6   4   1      181.67      180.61      3.70 o 
   7   4   1        6.81        8.80      1.63 o 
   8   4   1      248.66      240.31      6.14 o 
   9   4   1       31.99       33.84      2.96 o 
  10   4   1        0.33       -0.58      1.58 o 
  11   4   1        0.58        2.19      2.24 o 
 -11   5   1        0.42        2.34      2.29 o 
 -10   5   1        0.00        0.00      1.77 o 
  -9   5   1       15.18       17.51      2.39 o 
  -8   5   1        0.37       -1.25      1.34 o 
  -7   5   1       20.88       19.93      1.97 o 
  -6   5   1        4.14        5.95      1.04 o 
  -5   5   1      180.70      182.96      3.52 o 
  -4   5   1      195.24      190.61      3.43 o 
  -3   5   1       97.62       88.39      2.10 o 
  -2   5   1      569.12      537.66      5.30 o 
  -1   5   1        5.45        5.63      0.60 o 
   0   5   1      117.81      117.22      1.75 o 
   1   5   1      338.28      361.94      3.44 o 
   2   5   1       19.69       26.69      0.98 o 
   3   5   1       85.67       84.56      1.65 o 
   4   5   1       14.64       12.93      1.06 o 
   5   5   1      171.77      166.44      3.30 o 
   6   5   1       71.36       65.55      3.08 o 
   7   5   1       43.70       43.04      2.98 o 
   8   5   1       15.00       14.27      2.14 o 
   9   5   1        0.29        0.75      1.53 o 
  10   5   1        0.01        1.50      1.82 o 
  11   5   1        6.87        5.82      2.79 o 
 -10   6   1        0.14        0.03      1.90 o 
  -9   6   1       19.25       16.39      2.54 o 
  -8   6   1        2.58        3.93      1.71 o 
  -7   6   1       28.84       25.67      2.09 o 
  -6   6   1       22.17       18.32      1.62 o 
  -5   6   1      110.31      113.63      2.96 o 
  -4   6   1      102.63      105.36      2.71 o 
  -3   6   1       12.91       11.71      1.03 o 
  -2   6   1      147.67      146.40      2.70 o 
  -1   6   1        0.06       -0.44      0.51 o 
   0   6   1       35.20       36.79      1.38 o 
   1   6   1       91.84       98.46      2.41 o 
   2   6   1       37.97       34.01      1.27 o 
   3   6   1      172.49      166.12      2.94 o 
   4   6   1       12.78       10.43      1.09 o 
   5   6   1        2.05        1.53      0.84 o 
   6   6   1      118.38      124.03      4.08 o 
   7   6   1       21.75       18.76      2.32 o 
   8   6   1       14.53       14.89      2.26 o 
   9   6   1        0.66       -0.58      1.74 o 
  10   6   1        2.12        0.05      1.91 o 
  -9   7   1        0.18        0.11      1.81 o 
  -8   7   1        0.50        1.90      1.78 o 
  -7   7   1        7.04        3.95      1.39 o 
  -6   7   1        6.98        6.97      1.29 o 
  -5   7   1       18.76       19.70      1.63 o 
  -4   7   1       97.10       94.35      2.90 o 
  -3   7   1       14.32       15.47      1.32 o 
  -2   7   1       14.33       12.42      1.14 o 
  -1   7   1       70.71       66.80      2.30 o 
   0   7   1      145.62      140.01      2.85 o 
   1   7   1        3.63        2.31      0.83 o 
   2   7   1        2.72        3.94      0.96 o 
   3   7   1        0.60        0.84      0.76 o 
   4   7   1      226.24      220.50      3.98 o 
   5   7   1        1.74        1.13      0.96 o 
   6   7   1       66.37       64.51      2.95 o 
   7   7   1        0.24       -1.36      1.36 o 
   8   7   1        7.36        6.20      1.95 o 
   9   7   1        5.59        7.89      3.14 o 
  -8   8   1       11.03       12.12      2.44 o 
  -7   8   1        7.90        5.61      1.98 o 
  -6   8   1        0.42        1.33      1.17 o 
  -5   8   1        0.96        1.11      1.15 o 
  -4   8   1        0.02        1.50      1.08 o 
  -3   8   1       94.90       94.02      3.10 o 
  -2   8   1        7.30        5.95      1.31 o 
  -1   8   1       20.02       21.48      1.62 o 
   0   8   1        0.21        1.11      0.90 o 
   1   8   1       46.87       50.58      2.29 o 
   2   8   1        9.38        8.09      1.24 o 
   3   8   1        1.05        0.65      0.95 o 
   4   8   1       50.98       53.31      2.57 o 
   5   8   1        8.81        8.08      1.46 o 
   6   8   1        3.25        1.67      1.26 o 
   7   8   1        3.87        3.28      1.81 o 
   8   8   1        0.57        1.25      1.79 o 
  -7   9   1       22.71       24.29      2.87 o 
  -6   9   1       19.28       20.61      2.33 o 
  -5   9   1       21.45       19.69      2.13 o 
  -4   9   1        5.77        4.36      1.40 o 
  -3   9   1       22.74       23.68      2.40 o 
  -2   9   1        4.32        3.65      1.21 o 
  -1   9   1        0.01       -1.01      1.01 o 
   0   9   1        4.78        6.41      1.38 o 
   1   9   1       10.98       10.43      1.53 o 
   2   9   1        0.92        1.05      1.10 o 
   3   9   1       39.50       45.33      2.43 o 
   4   9   1        7.77        8.52      1.57 o 
   5   9   1       42.61       53.45      3.04 o 
   6   9   1        4.68        6.00      2.03 o 
   7   9   1        6.79        6.74      2.90 o 
  -5  10   1        5.76        6.74      1.80 o 
  -4  10   1        0.02       -0.60      1.47 o 
  -3  10   1        0.58       -0.39      1.36 o 
  -2  10   1        5.40        5.59      1.43 o 
  -1  10   1        0.96        0.98      1.31 o 
   0  10   1        1.24        0.59      1.26 o 
   1  10   1        0.72       -0.99      1.26 o 
   2  10   1       20.94       23.03      2.19 o 
   3  10   1        6.19        3.98      1.49 o 
   4  10   1        4.62        1.81      1.57 o 
   5  10   1        3.47        4.85      2.24 o 
 -12   0   2       62.57       74.39      7.33 o 
 -11   0   2       15.83       27.78      3.54 o 
 -10   0   2       13.92       18.60      3.51 o 
  -9   0   2      439.39      413.07     10.16 o 
  -8   0   2        0.63        0.96      1.48 o 
  -7   0   2       70.63       69.60      2.62 o 
  -6   0   2        1.42        0.48      0.79 o 
  -5   0   2        0.03       -0.82      0.82 o 
  -4   0   2      570.08      603.80      6.97 o 
  -3   0   2      309.49      327.17      4.12 o 
  -2   0   2     1201.35     1219.19     12.98 o 
  -1   0   2      219.03      196.71      3.99 o 
   0   0   2      524.68      467.09      6.60 o 
   1   0   2     2156.33     1984.50     25.96 o 
   2   0   2     4987.39     4770.86     77.69 o 
   3   0   2      153.62      104.05      6.17 o 
   4   0   2     3754.77     3898.20     45.32 o 
   5   0   2       84.49       80.43      2.79 o 
   6   0   2       25.72       36.54      2.33 o 
   7   0   2       61.64       64.46      3.13 o 
   8   0   2       75.04       74.78      3.58 o 
   9   0   2      189.05      183.74      6.47 o 
  10   0   2        8.93       10.25      6.64 o 
  11   0   2        8.73        9.24      2.62 o 
  12   0   2       22.20       33.90      7.93 o 
 -12   1   2        0.00        4.18      2.14 o 
 -11   1   2       27.59       30.80      3.17 o 
 -10   1   2       22.09       23.00      2.18 o 
  -9   1   2      163.87      164.84      5.49 o 
  -8   1   2      418.68      426.67      6.98 o 
  -7   1   2      988.19      972.20     10.77 o 
  -6   1   2      326.61      360.32      3.91 o 
  -5   1   2       82.83       78.25      1.51 o 
  -4   1   2      235.21      214.97      2.45 o 
  -3   1   2     1247.22     1212.34     10.02 o 
  -2   1   2      107.79      110.73      1.69 o 
  -1   1   2    18303.25    15827.30    224.15 o 
   0   1   2     5945.15     5483.50     54.44 o 
   1   1   2       34.17       27.80      1.42 o 
   2   1   2       18.08       18.80      1.15 o 
   3   1   2      469.30      483.19      7.13 o 
   4   1   2     2230.84     2370.91     21.58 o 
   5   1   2      157.75      202.92      2.85 o 
   6   1   2      588.66      580.88      6.78 o 
   7   1   2      201.07      202.16      4.36 o 
   8   1   2       81.79       78.58      3.76 o 
   9   1   2       62.30       68.52      2.87 o 
  10   1   2        0.85        1.95      1.34 o 
  11   1   2        0.51        0.81      1.55 o 
  12   1   2        0.53        5.09      2.06 o 
 -12   2   2        7.16        9.74      2.47 o 
 -11   2   2       84.38      101.42      5.32 o 
 -10   2   2       30.85       24.77      2.88 o 
  -9   2   2       17.57       12.46      1.94 o 
  -8   2   2      389.55      398.81      6.22 o 
  -7   2   2      197.94      189.00      3.42 o 
  -6   2   2       36.73       30.35      1.28 o 
  -5   2   2        0.22        0.99      0.52 o 
  -4   2   2       37.41       42.84      1.25 o 
  -3   2   2      225.36      207.31      2.74 o 
  -2   2   2     1120.22     1094.35      9.87 o 
  -1   2   2     2552.71     2440.04     39.59 o 
   0   2   2     1082.77     1033.40      8.98 o 
   1   2   2     1995.32     1889.78     23.34 o 
   2   2   2      583.81      557.66      8.50 o 
   3   2   2        3.99        1.94      0.38 o 
   4   2   2      185.37      182.66      2.37 o 
   5   2   2       71.86       74.66      1.46 o 
   6   2   2       51.00       48.12      1.84 o 
   7   2   2        6.42        5.82      1.36 o 
   8   2   2        0.54        1.63      1.07 o 
   9   2   2       20.07       20.52      2.52 o 
  10   2   2        1.22        2.85      1.44 o 
  11   2   2        2.83        6.01      2.45 o 
  12   2   2        0.21        3.83      2.60 o 
 -12   3   2        4.37        5.82      2.74 o 
 -11   3   2        1.19        3.57      2.01 o 
 -10   3   2        6.31        6.49      1.81 o 
  -9   3   2       36.43       36.99      3.23 o 
  -8   3   2        1.52        0.08      1.27 o 
  -7   3   2      114.61      111.93      2.77 o 
  -6   3   2       65.70       55.96      1.78 o 
  -5   3   2       77.17       62.94      1.58 o 
  -4   3   2        0.03       -0.26      0.46 o 
  -3   3   2       25.62       32.33      1.28 o 
  -2   3   2     2451.75     2517.62     20.18 o 
  -1   3   2      196.99      210.52      2.26 o 
   0   3   2      132.62      159.18      2.11 o 
   1   3   2       13.41       20.37      0.72 o 
   2   3   2     1174.69     1158.02      8.23 o 
   3   3   2        0.18        0.61      0.51 o 
   4   3   2     1223.43     1267.14     10.54 o 
   5   3   2      239.96      244.75      3.84 o 
   6   3   2       85.06       85.96      2.85 o 
   7   3   2       24.57       23.37      1.86 o 
   8   3   2        5.84        7.11      1.46 o 
   9   3   2        2.08        1.80      1.51 o 
  10   3   2       18.63       26.79      2.75 o 
  11   3   2        9.54       11.14      2.22 o 
 -11   4   2        2.30        0.39      1.73 o 
 -10   4   2        3.39        3.00      1.87 o 
  -9   4   2       22.43       25.29      2.65 o 
  -8   4   2       12.70       11.10      1.84 o 
  -7   4   2      285.17      286.69      5.04 o 
  -6   4   2        0.03       -0.79      0.79 o 
  -5   4   2       45.48       44.99      1.98 o 
  -4   4   2       96.30      101.15      2.52 o 
  -3   4   2      526.61      477.72      6.98 o 
  -2   4   2      429.29      458.47      4.92 o 
  -1   4   2      294.84      277.32      2.86 o 
   0   4   2        1.80        1.78      0.40 o 
   1   4   2       31.54       31.63      1.02 o 
   2   4   2        0.00       -0.02      0.36 o 
   3   4   2      257.97      244.61      2.78 o 
   4   4   2       85.74       92.73      1.85 o 
   5   4   2       72.93       70.04      2.66 o 
   6   4   2       50.70       44.89      2.32 o 
   7   4   2       84.25       92.60      6.13 o 
   8   4   2       56.24       61.78      3.55 o 
   9   4   2        0.12       -1.13      1.60 o 
  10   4   2        1.37       -0.51      1.54 o 
  11   4   2       12.49       16.94      2.73 o 
 -11   5   2        3.64        6.68      2.69 o 
 -10   5   2        1.31        0.79      1.81 o 
  -9   5   2        0.95        2.77      1.67 o 
  -8   5   2       42.47       44.16      3.43 o 
  -7   5   2      204.84      209.87      5.14 o 
  -6   5   2       64.98       74.56      3.86 o 
  -5   5   2      100.92      101.03      2.87 o 
  -4   5   2      521.80      534.42      7.09 o 
  -3   5   2      374.13      386.29      7.39 o 
  -2   5   2      187.43      183.84      2.76 o 
  -1   5   2      396.62      408.00      4.01 o 
   0   5   2       22.52       29.44      1.08 o 
   1   5   2      106.41       94.88      1.62 o 
   2   5   2       40.70       38.26      1.15 o 
   3   5   2       57.08       60.12      1.81 o 
   4   5   2      386.86      375.66      5.07 o 
   5   5   2       50.77       45.64      3.07 o 
   6   5   2       81.55       68.34      3.57 o 
   7   5   2       40.70       37.27      2.82 o 
   8   5   2       32.51       28.06      3.13 o 
   9   5   2        0.14       -0.50      1.60 o 
  10   5   2        0.05        1.60      1.79 o 
 -10   6   2        9.82        9.32      2.38 o 
  -9   6   2        3.98        1.68      1.86 o 
  -8   6   2       43.55       35.54      3.02 o 
  -7   6   2       38.02       43.25      2.53 o 
  -6   6   2       16.27       17.52      1.56 o 
  -5   6   2       80.23       80.05      2.88 o 
  -4   6   2      668.76      659.04      8.01 o 
  -3   6   2       46.14       51.99      1.95 o 
  -2   6   2      242.31      247.71      3.65 o 
  -1   6   2        7.16        5.49      0.77 o 
   0   6   2       27.35       31.70      1.27 o 
   1   6   2        1.06        0.04      0.47 o 
   2   6   2       60.19       62.51      1.81 o 
   3   6   2        3.42        2.46      0.75 o 
   4   6   2       36.64       37.85      1.76 o 
   5   6   2       17.63       15.41      1.48 o 
   6   6   2      118.44      109.99      3.73 o 
   7   6   2       14.21       16.89      2.17 o 
   8   6   2       54.28       57.66      3.74 o 
   9   6   2        3.62        4.37      1.92 o 
  10   6   2        0.72       -1.22      2.43 o 
  -9   7   2        0.36        0.43      1.89 o 
  -8   7   2       53.22       50.19      3.77 o 
  -7   7   2       14.94       13.65      1.73 o 
  -6   7   2       19.31       21.18      1.88 o 
  -5   7   2       27.53       28.98      2.77 o 
  -4   7   2       16.16       15.30      1.44 o 
  -3   7   2      140.36      134.30      3.01 o 
  -2   7   2       47.02       43.56      1.85 o 
  -1   7   2      101.12      111.37      2.57 o 
   0   7   2       28.25       28.87      1.55 o 
   1   7   2        8.51        9.47      1.04 o 
   2   7   2       38.75       40.44      1.92 o 
   3   7   2        1.21        0.92      0.78 o 
   4   7   2        8.49        8.02      1.16 o 
   5   7   2        0.68        0.36      0.88 o 
   6   7   2        0.26        0.65      1.21 o 
   7   7   2       22.62       15.52      2.25 o 
   8   7   2        3.66        4.65      1.90 o 
   9   7   2       19.45       27.09      3.16 o 
  -8   8   2       12.75       12.92      2.47 o 
  -7   8   2        7.50        8.69      1.75 o 
  -6   8   2        9.77        7.91      1.46 o 
  -5   8   2       61.44       59.58      2.92 o 
  -4   8   2      262.24      270.82      5.39 o 
  -3   8   2       34.90       32.31      1.92 o 
  -2   8   2       19.09       21.00      1.66 o 
  -1   8   2       42.68       40.29      2.09 o 
   0   8   2       17.93       17.45      1.46 o 
   1   8   2        8.38        7.35      1.22 o 
   2   8   2       16.68       18.61      1.55 o 
   3   8   2        9.91       10.78      1.34 o 
   4   8   2       45.85       54.91      2.60 o 
   5   8   2        1.12        0.22      1.28 o 
   6   8   2        0.27        0.09      1.31 o 
   7   8   2        8.27        6.86      2.09 o 
   8   8   2        1.02       -0.40      1.76 o 
  -7   9   2       17.15       20.77      2.45 o 
  -6   9   2        1.69        0.86      1.37 o 
  -5   9   2       88.99       91.67      5.07 o 
  -4   9   2        0.79        1.46      1.29 o 
  -3   9   2       45.36       50.93      2.73 o 
  -2   9   2       52.78       58.14      2.88 o 
  -1   9   2       18.19       20.22      1.76 o 
   0   9   2       18.05       15.91      1.76 o 
   1   9   2        7.67        6.78      1.40 o 
   2   9   2       11.19       11.93      1.53 o 
   3   9   2       14.18       14.93      1.63 o 
   4   9   2       40.24       34.60      2.63 o 
   5   9   2        7.90        8.27      1.70 o 
   6   9   2        3.97        4.01      2.20 o 
  -5  10   2        9.98        9.17      3.14 o 
  -4  10   2        0.75       -0.20      1.39 o 
  -3  10   2       17.32       20.99      2.20 o 
  -2  10   2       13.33       15.16      1.92 o 
  -1  10   2        0.17       -0.88      1.27 o 
   0  10   2        0.39        0.82      1.36 o 
   1  10   2        6.80        4.31      1.52 o 
   2  10   2       17.18       16.96      1.98 o 
   3  10   2       39.67       44.11      2.64 o 
   4  10   2        4.42        5.60      1.68 o 
 -12   1   3        6.96        6.31      2.26 o 
 -11   1   3        1.36        2.16      1.83 o 
 -10   1   3       47.73       51.04      3.72 o 
  -9   1   3       35.45       41.76      2.55 o 
  -8   1   3      404.11      428.16      9.25 o 
  -7   1   3       10.09        9.82      0.89 o 
  -6   1   3      208.04      209.95      3.00 o 
  -5   1   3        3.93        3.27      0.55 o 
  -4   1   3      559.58      566.73      4.98 o 
  -3   1   3       13.43       16.50      0.72 o 
  -2   1   3      505.72      516.18      5.05 o 
  -1   1   3     1565.35     1507.36     13.47 o 
   0   1   3      677.36      681.15      6.52 o 
   1   1   3     3042.62     3026.10     28.38 o 
   2   1   3     1813.14     1779.53     23.36 o 
   3   1   3      647.10      645.09      7.37 o 
   4   1   3     1572.23     1669.00     15.97 o 
   5   1   3      115.73       99.43      2.23 o 
   6   1   3      240.13      247.56      4.27 o 
   7   1   3        4.57        2.45      0.84 o 
   8   1   3       10.70       10.52      1.30 o 
   9   1   3       32.47       30.87      2.12 o 
  10   1   3        8.58       10.92      1.95 o 
  11   1   3        0.08        0.93      1.53 o 
  12   1   3        2.40        4.78      1.99 o 
 -12   2   3        0.23       -0.37      2.09 o 
 -11   2   3        2.23        2.96      1.97 o 
 -10   2   3       43.69       45.26      3.65 o 
  -9   2   3        0.00       -0.23      1.27 o 
  -8   2   3      158.70      158.83      4.24 o 
  -7   2   3      306.78      305.14      5.01 o 
  -6   2   3        0.16        0.25      0.61 o 
  -5   2   3      313.57      345.99      3.94 o 
  -4   2   3       42.43       47.59      1.25 o 
  -3   2   3      446.56      466.63      4.46 o 
  -2   2   3        3.23        2.85      0.41 o 
  -1   2   3     1130.92     1105.88     12.43 o 
   0   2   3     1592.70     1621.66     18.61 o 
   1   2   3     4148.10     4018.66     54.95 o 
   2   2   3     2238.69     2264.04     18.97 o 
   3   2   3      486.56      527.02      4.59 o 
   4   2   3     1173.67     1264.06      9.80 o 
   5   2   3      133.89      146.91      2.88 o 
   6   2   3       35.37       38.22      2.41 o 
   7   2   3        1.59        1.44      0.88 o 
   8   2   3      195.66      191.53      4.23 o 
   9   2   3       35.53       35.71      3.75 o 
  10   2   3       34.48       37.32      2.99 o 
  11   2   3        0.85       -0.47      1.65 o 
 -11   3   3        3.12        1.44      2.07 o 
 -10   3   3       15.70       11.30      3.14 o 
  -9   3   3       23.01       19.72      2.29 o 
  -8   3   3      236.62      225.61      5.67 o 
  -7   3   3      116.69      121.49      2.93 o 
  -6   3   3      105.75      101.40      2.89 o 
  -5   3   3       49.88       48.13      1.42 o 
  -4   3   3       48.05       62.33      1.68 o 
  -3   3   3     3481.13     3640.50     30.54 o 
  -2   3   3      187.80      186.39      2.81 o 
  -1   3   3      955.77      958.41      7.96 o 
   0   3   3      179.10      180.53      2.29 o 
   1   3   3      690.83      707.47      5.63 o 
   2   3   3      150.35      141.41      2.04 o 
   3   3   3      388.42      432.89      4.16 o 
   4   3   3      499.18      505.34      4.57 o 
   5   3   3      195.75      192.98      3.11 o 
   6   3   3        3.17        3.74      0.97 o 
   7   3   3       45.56       42.77      2.44 o 
   8   3   3      158.85      137.50      4.08 o 
   9   3   3       42.90       38.45      2.63 o 
  10   3   3        2.32        2.39      1.68 o 
  11   3   3        1.14        1.11      1.99 o 
 -11   4   3       24.16       31.16      3.74 o 
 -10   4   3       22.89       24.49      2.78 o 
  -9   4   3        2.37        0.58      1.55 o 
  -8   4   3      107.06      104.63      4.26 o 
  -7   4   3        6.88        6.69      1.16 o 
  -6   4   3       71.04       77.27      3.10 o 
  -5   4   3       31.67       29.49      1.72 o 
  -4   4   3       89.56       86.99      2.60 o 
  -3   4   3      613.36      619.01      7.40 o 
  -2   4   3       35.27       33.64      1.18 o 
  -1   4   3     2447.96     2511.13     19.30 o 
   0   4   3     1730.49     1751.87     11.63 o 
   1   4   3     1372.72     1420.17      9.73 o 
   2   4   3       44.47       51.16      1.23 o 
   3   4   3       32.46       25.88      1.03 o 
   4   4   3      106.87      103.17      1.91 o 
   5   4   3        6.10        4.83      0.83 o 
   6   4   3       56.36       63.90      4.58 o 
   7   4   3        5.89        4.40      1.24 o 
   8   4   3       53.15       45.16      3.15 o 
   9   4   3        1.69       -1.42      1.42 o 
  10   4   3        2.25        1.05      1.84 o 
  11   4   3        1.09        3.86      2.42 o 
 -11   5   3        0.19       -2.15      2.15 o 
 -10   5   3        4.24        4.54      3.11 o 
  -9   5   3       48.15       50.26      3.57 o 
  -8   5   3       77.41       72.51      3.89 o 
  -7   5   3        3.60        1.81      1.05 o 
  -6   5   3       17.75       16.99      1.59 o 
  -5   5   3       68.99       72.27      2.58 o 
  -4   5   3       13.02       13.95      1.26 o 
  -3   5   3       17.92       13.64      1.22 o 
  -2   5   3      152.38      140.99      3.05 o 
  -1   5   3      288.72      295.23      3.27 o 
   0   5   3        9.97       13.00      0.69 o 
   1   5   3        1.87        1.69      0.47 o 
   2   5   3      365.47      383.43      3.83 o 
   3   5   3       70.53       70.11      1.54 o 
   4   5   3        4.41        3.88      0.67 o 
   5   5   3       85.34       86.69      3.34 o 
   6   5   3        0.01        0.11      1.23 o 
   7   5   3       25.01       24.41      2.46 o 
   8   5   3       21.20       22.25      2.56 o 
   9   5   3        0.30       -0.53      1.60 o 
  10   5   3        7.32        4.73      2.83 o 
 -10   6   3        2.08        0.74      2.31 o 
  -9   6   3       21.39       20.77      2.60 o 
  -8   6   3       16.63       18.97      2.53 o 
  -7   6   3        9.52        9.34      1.37 o 
  -6   6   3       20.72       16.56      2.01 o 
  -5   6   3      225.82      221.54      5.64 o 
  -4   6   3       26.86       28.44      1.74 o 
  -3   6   3       78.48       69.47      3.00 o 
  -2   6   3        1.05        3.30      0.78 o 
  -1   6   3       38.56       35.28      1.37 o 
   0   6   3      166.39      189.96      3.04 o 
   1   6   3       98.66      112.41      2.76 o 
   2   6   3      153.02      158.29      2.30 o 
   3   6   3       70.71       75.67      1.94 o 
   4   6   3        0.35        0.91      0.74 o 
   5   6   3      130.21      144.23      3.48 o 
   6   6   3      104.91      101.82      4.12 o 
   7   6   3      101.51       95.50      4.32 o 
   8   6   3       17.56       14.94      2.91 o 
   9   6   3        0.00        1.53      1.84 o 
  10   6   3       41.59       48.15      4.61 o 
  -9   7   3        6.35        3.75      1.99 o 
  -8   7   3       21.20       23.23      2.75 o 
  -7   7   3       37.99       36.67      2.42 o 
  -6   7   3       20.95       22.46      2.00 o 
  -5   7   3       40.58       40.17      2.22 o 
  -4   7   3      113.30      113.77      3.51 o 
  -3   7   3      432.18      421.35     10.78 o 
  -2   7   3       27.12       24.57      1.54 o 
  -1   7   3        0.52        0.37      0.69 o 
   0   7   3       29.25       27.91      1.37 o 
   1   7   3       30.56       32.69      1.58 o 
   2   7   3        1.34        0.58      0.72 o 
   3   7   3        0.17       -0.68      0.79 o 
   4   7   3       42.02       42.37      2.30 o 
   5   7   3       69.53       71.48      2.67 o 
   6   7   3       44.61       40.10      3.06 o 
   7   7   3        6.30        7.00      1.82 o 
   8   7   3        2.21        0.78      1.73 o 
   9   7   3        4.77        4.39      2.32 o 
  -8   8   3       17.51       12.60      2.57 o 
  -7   8   3        3.65        5.25      1.47 o 
  -6   8   3       24.72       21.56      1.95 o 
  -5   8   3        0.78        2.01      1.13 o 
  -4   8   3      107.47      111.13      3.59 o 
  -3   8   3        9.77        9.68      1.28 o 
  -2   8   3        0.31       -0.36      0.84 o 
  -1   8   3        1.46        2.44      0.98 o 
   0   8   3       24.27       24.98      1.75 o 
   1   8   3       39.88       41.25      1.96 o 
   2   8   3       56.92       62.17      2.53 o 
   3   8   3      107.70      116.77      4.03 o 
   4   8   3        0.74        1.20      1.07 o 
   5   8   3       69.59       78.21      3.46 o 
   6   8   3       12.02       10.57      2.46 o 
   7   8   3        0.44       -0.37      1.71 o 
   8   8   3        1.30       -1.57      1.91 o 
  -7   9   3        0.06        0.96      2.25 o 
  -6   9   3        1.42        2.63      1.38 o 
  -5   9   3        1.11        4.74      1.43 o 
  -4   9   3       37.19       35.80      2.57 o 
  -3   9   3        1.63        0.80      1.19 o 
  -2   9   3        1.04        0.87      1.17 o 
  -1   9   3       11.83       11.65      1.58 o 
   0   9   3        1.65        0.81      1.22 o 
   1   9   3        0.62       -0.46      1.12 o 
   2   9   3        1.52        2.58      1.13 o 
   3   9   3       21.31       17.18      1.73 o 
   4   9   3        8.08        7.34      1.57 o 
   5   9   3       32.14       34.25      3.57 o 
   6   9   3        0.50        3.55      2.30 o 
  -4  10   3       46.82       50.79      3.22 o 
  -3  10   3       30.45       33.28      2.66 o 
  -2  10   3        0.23        0.23      1.32 o 
  -1  10   3        0.12        0.36      1.39 o 
   0  10   3       17.23       18.84      2.04 o 
   1  10   3       11.57        9.61      2.34 o 
   2  10   3       38.32       41.10      2.69 o 
   3  10   3        1.99        1.77      1.53 o 
   4  10   3        9.86        7.81      1.73 o 
 -12   0   4        0.28       -0.10      2.93 o 
 -11   0   4       10.33       15.18      3.95 o 
 -10   0   4      223.48      252.69     16.28 o 
  -9   0   4       90.22       96.72      4.98 o 
  -8   0   4       61.76       55.83      3.11 o 
  -7   0   4       87.92       80.96      3.34 o 
  -6   0   4        0.79        1.58      0.83 o 
  -5   0   4       25.77       30.58      1.61 o 
  -4   0   4     1154.86     1281.04     12.38 o 
  -3   0   4     3708.45     3935.77     34.30 o 
  -2   0   4      359.82      336.84      4.69 o 
  -1   0   4       70.04       74.31      2.35 o 
   0   0   4      150.65      157.31      2.97 o 
   1   0   4      752.18      712.47      9.38 o 
   2   0   4      262.75      260.90      4.38 o 
   3   0   4     3963.58     4276.66     57.21 o 
   4   0   4     2827.55     2977.53     35.52 o 
   5   0   4      139.57      125.04      3.61 o 
   6   0   4        9.71        9.62      1.52 o 
   7   0   4       69.51       65.26      3.29 o 
   8   0   4       57.82       56.20      3.76 o 
   9   0   4        9.61        8.82      1.97 o 
  10   0   4       38.58       27.37      3.32 o 
  11   0   4       20.50       22.00      3.80 o 
  12   0   4        3.20        9.18      2.82 o 
 -12   1   4       36.63       42.92      3.96 o 
 -11   1   4       23.35       23.12      2.90 o 
 -10   1   4       47.61       56.09      3.49 o 
  -9   1   4       31.96       35.03      2.37 o 
  -8   1   4       28.35       26.47      1.69 o 
  -7   1   4      269.46      256.10      4.17 o 
  -6   1   4        0.00        1.22      0.60 o 
  -5   1   4      184.57      171.21      2.36 o 
  -4   1   4     1003.05     1124.44      8.50 o 
  -3   1   4      847.00      887.86      6.46 o 
  -2   1   4        7.80        6.79      0.52 o 
  -1   1   4      575.41      549.90      5.03 o 
   0   1   4      794.41      812.32      7.84 o 
   1   1   4      348.01      312.95      3.49 o 
   2   1   4       12.24       14.80      1.14 o 
   3   1   4      552.47      534.22      5.85 o 
   4   1   4      271.96      246.49      3.84 o 
   5   1   4      103.00      109.17      2.78 o 
   6   1   4       35.51       37.11      1.96 o 
   7   1   4       77.72       75.82      2.47 o 
   8   1   4      136.17      125.80      3.28 o 
   9   1   4       43.81       36.99      2.54 o 
  10   1   4        0.04        0.90      1.25 o 
  11   1   4        2.96        5.70      1.83 o 
 -12   2   4        0.45        5.53      2.29 o 
 -11   2   4        7.35        9.61      2.29 o 
 -10   2   4       49.18       59.94      5.06 o 
  -9   2   4       20.88       21.07      2.26 o 
  -8   2   4      264.01      262.12      5.31 o 
  -7   2   4        8.63        8.49      1.05 o 
  -6   2   4       16.44       15.16      1.02 o 
  -5   2   4        0.24       -0.41      0.50 o 
  -4   2   4        5.55        8.26      0.65 o 
  -3   2   4        4.80        8.78      0.74 o 
  -2   2   4       46.75       36.46      0.95 o 
  -1   2   4     1364.10     1381.24     11.33 o 
   0   2   4        0.93       -0.08      0.43 o 
   1   2   4      952.34      918.06     26.61 o 
   2   2   4      763.79      775.00      7.49 o 
   3   2   4      712.84      768.45      6.36 o 
   4   2   4      462.91      518.76      4.78 o 
   5   2   4        4.33        5.06      0.98 o 
   6   2   4       36.85       32.88      2.39 o 
   7   2   4        3.32        4.42      1.08 o 
   8   2   4       36.03       42.46      2.57 o 
   9   2   4        0.64        2.81      1.31 o 
  10   2   4        2.89        2.23      1.61 o 
  11   2   4        0.76        2.76      1.53 o 
 -11   3   4        1.49        4.55      2.06 o 
 -10   3   4        8.01        8.69      1.98 o 
  -9   3   4        0.36       -0.24      1.30 o 
  -8   3   4      273.97      290.56     10.16 o 
  -7   3   4      108.34       97.41      2.75 o 
  -6   3   4       16.71       13.48      1.27 o 
  -5   3   4      441.92      465.77      5.45 o 
  -4   3   4       94.97       94.62      1.72 o 
  -3   3   4      169.79      177.49      2.77 o 
  -2   3   4      234.40      235.86      3.02 o 
  -1   3   4      853.63      869.56      7.28 o 
   0   3   4     1767.90     1797.66     12.66 o 
   1   3   4     1975.35     1986.08     13.36 o 
   2   3   4      499.19      522.37      5.29 o 
   3   3   4     1660.24     1680.00     15.44 o 
   4   3   4       13.17       16.03      0.81 o 
   5   3   4       24.83       25.20      2.27 o 
   6   3   4       22.57       20.73      1.62 o 
   7   3   4        1.20       -0.93      1.00 o 
   8   3   4        8.50        4.78      1.42 o 
   9   3   4        6.12        7.52      1.63 o 
  10   3   4        0.67        0.08      1.66 o 
  11   3   4        4.03        4.48      2.10 o 
 -11   4   4        0.39        0.99      1.73 o 
 -10   4   4       11.01        7.80      2.12 o 
  -9   4   4       80.63       83.33      4.13 o 
  -8   4   4       18.30       15.22      1.84 o 
  -7   4   4        0.02       -0.73      0.83 o 
  -6   4   4        8.90        5.75      1.69 o 
  -5   4   4      159.93      157.78      4.45 o 
  -4   4   4      157.30      159.91      3.30 o 
  -3   4   4        0.66        0.41      0.58 o 
  -2   4   4        2.35        2.23      0.54 o 
  -1   4   4        3.48        2.01      0.72 o 
   0   4   4      229.72      233.78      2.54 o 
   1   4   4      426.42      443.81      3.99 o 
   2   4   4       42.69       43.72      1.09 o 
   3   4   4       15.62       16.89      1.01 o 
   4   4   4      104.93      103.78      1.94 o 
   5   4   4       15.61       14.25      1.28 o 
   6   4   4       59.05       60.13      3.08 o 
   7   4   4       11.35        8.66      1.55 o 
   8   4   4        2.62        2.91      1.55 o 
   9   4   4       20.82       19.84      2.45 o 
  10   4   4        0.14        3.21      1.91 o 
  11   4   4        7.80       12.70      2.96 o 
 -10   5   4       10.11        8.55      2.21 o 
  -9   5   4        2.85        2.37      1.65 o 
  -8   5   4        1.08        0.48      1.29 o 
  -7   5   4        4.31        3.96      1.14 o 
  -6   5   4       12.58       13.59      1.38 o 
  -5   5   4       27.26       27.32      1.82 o 
  -4   5   4        0.01        0.26      0.74 o 
  -3   5   4      334.34      337.27      4.88 o 
  -2   5   4      340.44      372.09      4.76 o 
  -1   5   4        4.85        3.13      0.62 o 
   0   5   4      353.06      354.37      3.64 o 
   1   5   4      374.35      370.78      3.62 o 
   2   5   4        3.57        3.87      0.57 o 
   3   5   4       43.03       49.87      1.40 o 
   4   5   4        0.11        0.47      0.56 o 
   5   5   4       76.36       75.85      2.34 o 
   6   5   4        3.31        3.10      1.39 o 
   7   5   4       24.24       21.06      2.34 o 
   8   5   4       88.55       95.68      4.43 o 
   9   5   4        0.45        0.98      1.67 o 
  10   5   4        1.22        1.75      2.00 o 
 -10   6   4        0.00       -0.43      2.18 o 
  -9   6   4        0.56       -0.37      1.56 o 
  -8   6   4        0.13       -1.30      1.30 o 
  -7   6   4        8.12        8.97      1.40 o 
  -6   6   4        5.00        6.23      1.30 o 
  -5   6   4        2.16        3.11      1.24 o 
  -4   6   4       11.95        9.29      1.61 o 
  -3   6   4       24.97       20.32      1.89 o 
  -2   6   4       32.59       33.95      1.66 o 
  -1   6   4       13.63       13.57      1.01 o 
   0   6   4        0.44        0.73      0.61 o 
   1   6   4      142.36      157.14      2.56 o 
   2   6   4       52.20       56.39      1.66 o 
   3   6   4        2.05        1.48      0.59 o 
   4   6   4        5.69        4.71      0.93 o 
   5   6   4      108.79      106.51      3.18 o 
   6   6   4       15.55       10.64      1.91 o 
   7   6   4        0.02       -1.19      1.37 o 
   8   6   4        0.01       -0.74      1.47 o 
   9   6   4       35.66       40.14      3.90 o 
  -9   7   4        0.05        3.40      2.34 o 
  -8   7   4        0.62       -0.85      1.29 o 
  -7   7   4        0.40       -0.90      1.05 o 
  -6   7   4        0.14        0.00      0.98 o 
  -5   7   4      122.79      121.83      3.41 o 
  -4   7   4        1.61        0.57      0.94 o 
  -3   7   4       13.19       14.12      1.39 o 
  -2   7   4        0.03        0.14      0.77 o 
  -1   7   4        2.74        0.63      0.75 o 
   0   7   4      285.91      281.67      4.19 o 
   1   7   4        0.99        1.54      0.78 o 
   2   7   4      146.16      151.76      3.05 o 
   3   7   4       29.67       29.46      1.76 o 
   4   7   4       30.57       28.76      1.76 o 
   5   7   4       10.85       10.95      1.53 o 
   6   7   4       11.03       10.19      1.98 o 
   7   7   4        1.88        2.00      1.65 o 
   8   7   4        2.36        2.60      1.83 o 
   9   7   4        4.46        2.11      2.18 o 
  -8   8   4        8.08       13.21      2.79 o 
  -7   8   4        0.07        0.42      1.30 o 
  -6   8   4       52.58       55.15      2.81 o 
  -5   8   4      229.28      240.87      5.36 o 
  -4   8   4       22.39       19.98      1.86 o 
  -3   8   4       34.40       34.87      2.67 o 
  -2   8   4       29.83       33.09      1.93 o 
  -1   8   4        5.38        6.04      1.21 o 
   0   8   4       30.09       31.07      2.73 o 
   1   8   4       35.27       37.63      1.94 o 
   2   8   4        0.07        0.39      0.96 o 
   3   8   4        4.30        4.75      1.17 o 
   4   8   4        0.13        0.46      1.05 o 
   5   8   4        6.62        5.57      1.55 o 
   6   8   4        0.29       -0.12      1.94 o 
   7   8   4        0.54       -0.87      2.09 o 
   8   8   4        9.19        8.61      4.15 o 
  -6   9   4       28.72       29.29      2.53 o 
  -5   9   4        0.00        1.08      1.28 o 
  -4   9   4        1.75        1.19      1.21 o 
  -3   9   4        2.09        2.61      1.38 o 
  -2   9   4        8.60        8.80      1.49 o 
  -1   9   4       53.79       52.39      2.76 o 
   0   9   4       33.88       29.08      2.21 o 
   1   9   4        8.35        5.11      1.44 o 
   2   9   4       65.55       65.69      3.02 o 
   3   9   4       23.92       22.23      2.16 o 
   4   9   4       10.98       10.29      1.66 o 
   5   9   4       10.06        8.68      1.97 o 
   6   9   4        1.00        5.46      2.50 o 
  -4  10   4        1.10        1.53      1.54 o 
  -3  10   4        0.00        0.79      1.45 o 
  -2  10   4       16.23       16.72      2.03 o 
  -1  10   4        0.80       -1.24      1.24 o 
   0  10   4        0.01        0.77      1.42 o 
   1  10   4        2.91        3.15      1.54 o 
   2  10   4        2.11        4.00      1.53 o 
   3  10   4        1.41        1.71      1.48 o 
   4  10   4        4.73        4.23      1.61 o 
 -12   1   5        1.54        4.45      2.07 o 
 -11   1   5        2.14        4.71      1.90 o 
 -10   1   5        9.57        6.58      1.75 o 
  -9   1   5        0.47        0.89      1.33 o 
  -8   1   5       55.37       52.01      2.76 o 
  -7   1   5        0.51       -0.57      0.69 o 
  -6   1   5       23.01       31.65      1.45 o 
  -5   1   5      295.90      313.26      3.53 o 
  -4   1   5      680.25      749.75      5.87 o 
  -3   1   5       22.25       22.91      0.77 o 
  -2   1   5      117.30      123.76      1.80 o 
  -1   1   5     1073.71     1044.46     12.79 o 
   0   1   5      283.43      265.48      3.22 o 
   1   1   5      411.09      394.70      4.61 o 
   2   1   5       46.75       48.48      1.31 o 
   3   1   5      118.14      127.96      2.06 o 
   4   1   5      264.42      256.13      4.44 o 
   5   1   5      340.12      335.71      4.98 o 
   6   1   5       22.79       23.32      1.48 o 
   7   1   5       22.48       23.31      1.83 o 
   8   1   5        0.72        0.40      0.98 o 
   9   1   5       53.29       52.80      2.67 o 
  10   1   5        0.43        2.13      1.31 o 
  11   1   5       20.01       25.52      3.57 o 
 -12   2   5        1.00        1.32      2.22 o 
 -11   2   5       11.97        8.89      2.16 o 
 -10   2   5       53.71       61.21      7.17 o 
  -9   2   5      110.36      118.09      4.88 o 
  -8   2   5      168.13      168.38      3.90 o 
  -7   2   5       27.66       23.43      1.49 o 
  -6   2   5      157.20      161.49      2.75 o 
  -5   2   5       85.24       83.39      2.63 o 
  -4   2   5       54.69       53.55      1.36 o 
  -3   2   5       11.36        9.43      0.53 o 
  -2   2   5       19.15       16.18      0.67 o 
  -1   2   5      632.91      673.26      6.24 o 
   0   2   5       21.69       25.69      0.96 o 
   1   2   5     1874.53     1782.47     27.21 o 
   2   2   5      126.55      111.24      2.24 o 
   3   2   5        0.10       -0.22      0.39 o 
   4   2   5       24.77       21.39      0.86 o 
   5   2   5       18.21       19.12      1.89 o 
   6   2   5      137.75      135.09      3.25 o 
   7   2   5       17.99       22.30      1.61 o 
   8   2   5        0.08        1.09      1.16 o 
   9   2   5        9.18        7.04      1.48 o 
  10   2   5        0.15        1.93      1.38 o 
  11   2   5        4.12        4.17      2.37 o 
 -11   3   5        2.69        2.70      1.92 o 
 -10   3   5       55.35       61.01      4.19 o 
  -9   3   5        0.36       -0.85      1.32 o 
  -8   3   5        6.88        5.73      1.28 o 
  -7   3   5      191.62      198.73      3.88 o 
  -6   3   5       12.82        8.11      1.06 o 
  -5   3   5        8.14        9.71      1.01 o 
  -4   3   5      119.68      127.52      2.32 o 
  -3   3   5       15.45       16.92      0.79 o 
  -2   3   5      774.91      862.09      7.23 o 
  -1   3   5        4.66        8.67      0.68 o 
   0   3   5      658.74      672.63      8.04 o 
   1   3   5     1310.28     1338.36     12.11 o 
   2   3   5        0.39       -0.44      0.44 o 
   3   3   5       27.73       21.71      1.01 o 
   4   3   5      344.19      356.57      3.87 o 
   5   3   5      137.09      127.92      3.31 o 
   6   3   5        0.20       -0.33      0.97 o 
   7   3   5        6.29        4.88      1.43 o 
   8   3   5       23.41       24.97      2.66 o 
   9   3   5        0.26        3.00      1.36 o 
  10   3   5       10.34       13.38      3.38 o 
  11   3   5        1.42        4.51      3.71 o 
 -11   4   5       15.55       14.49      3.95 o 
 -10   4   5       13.54       12.03      2.25 o 
  -9   4   5       53.10       50.95      3.49 o 
  -8   4   5       80.06       79.32      3.13 o 
  -7   4   5        3.50        1.95      1.00 o 
  -6   4   5       77.17       70.45      2.50 o 
  -5   4   5       21.80       21.36      1.49 o 
  -4   4   5      368.44      396.52      5.11 o 
  -3   4   5      368.35      382.90      5.12 o 
  -2   4   5       30.35       36.55      1.66 o 
  -1   4   5      273.85      283.20      3.29 o 
   0   4   5       49.67       58.80      1.33 o 
   1   4   5      201.52      196.65      2.48 o 
   2   4   5       82.75       82.69      1.47 o 
   3   4   5      241.12      234.20      3.35 o 
   4   4   5        9.67       10.18      0.94 o 
   5   4   5       10.96        7.05      1.14 o 
   6   4   5        1.47        1.87      1.24 o 
   7   4   5      113.30      107.72      4.30 o 
   8   4   5       32.40       24.67      2.30 o 
   9   4   5        6.41        6.72      1.88 o 
  10   4   5       12.22       16.95      3.65 o 
 -10   5   5        1.33        1.48      1.78 o 
  -9   5   5        2.71        5.30      1.82 o 
  -8   5   5        3.66        2.15      1.62 o 
  -7   5   5       51.95       53.79      2.50 o 
  -6   5   5      200.03      199.71      4.47 o 
  -5   5   5        9.04       12.77      1.31 o 
  -4   5   5       23.80       30.93      1.86 o 
  -3   5   5       64.86       64.74      2.20 o 
  -2   5   5      295.90      323.07      4.42 o 
  -1   5   5      557.14      610.39      6.28 o 
   0   5   5      688.41      705.42      7.36 o 
   1   5   5      984.13      999.99      7.56 o 
   2   5   5      235.83      252.04      3.03 o 
   3   5   5      236.83      232.90      3.15 o 
   4   5   5        1.07        0.67      0.57 o 
   5   5   5       23.08       24.03      1.88 o 
   6   5   5       49.81       50.33      3.14 o 
   7   5   5       20.61       28.31      2.59 o 
   8   5   5        3.51        7.16      1.96 o 
   9   5   5       50.69       62.28      3.98 o 
  10   5   5        1.48        3.70      2.56 o 
 -10   6   5        0.12        2.86      2.50 o 
  -9   6   5       61.82       55.51      3.92 o 
  -8   6   5       20.80       21.26      2.17 o 
  -7   6   5       37.64       35.26      2.22 o 
  -6   6   5      152.75      145.17      3.63 o 
  -5   6   5       75.05       73.20      2.89 o 
  -4   6   5       96.12       96.02      3.10 o 
  -3   6   5        8.26        4.43      0.99 o 
  -2   6   5        0.97        0.69      0.69 o 
  -1   6   5       85.24       88.95      2.90 o 
   0   6   5      123.53      126.94      2.55 o 
   1   6   5       22.47       21.94      1.37 o 
   2   6   5        2.13        4.32      0.73 o 
   3   6   5       18.25       18.48      1.08 o 
   4   6   5       41.05       42.98      2.00 o 
   5   6   5        5.80        6.73      1.42 o 
   6   6   5       22.22       22.99      2.33 o 
   7   6   5        3.69        1.19      1.64 o 
   8   6   5        0.15        0.30      1.75 o 
   9   6   5        6.58        8.95      2.27 o 
  -9   7   5        0.21       -1.30      2.16 o 
  -8   7   5        5.57        4.78      1.80 o 
  -7   7   5        0.26        1.14      1.36 o 
  -6   7   5        4.57        3.58      1.18 o 
  -5   7   5      108.61      117.32      3.69 o 
  -4   7   5       64.79       64.66      2.88 o 
  -3   7   5        0.18       -0.82      0.83 o 
  -2   7   5        0.57       -0.75      0.75 o 
  -1   7   5        0.11       -0.04      0.75 o 
   0   7   5       95.91       96.15      2.49 o 
   1   7   5      462.66      473.77      5.80 o 
   2   7   5       40.67       43.63      1.88 o 
   3   7   5        0.63        1.10      0.93 o 
   4   7   5       19.87       18.51      1.67 o 
   5   7   5       36.18       32.32      2.75 o 
   6   7   5       38.93       40.77      3.14 o 
   7   7   5        6.84        9.72      2.11 o 
   8   7   5        0.62       -0.91      1.75 o 
  -8   8   5        1.05        2.46      1.80 o 
  -7   8   5        0.00        0.73      1.27 o 
  -6   8   5       18.66       16.22      1.81 o 
  -5   8   5        4.68        3.86      1.50 o 
  -4   8   5       73.49       65.80      3.33 o 
  -3   8   5       24.31       26.57      1.91 o 
  -2   8   5        1.34        1.53      0.98 o 
  -1   8   5        2.94        1.76      0.95 o 
   0   8   5        6.14        5.69      1.17 o 
   1   8   5       19.68       20.03      2.00 o 
   2   8   5       10.90       10.22      1.44 o 
   3   8   5       12.65       12.97      1.51 o 
   4   8   5       22.26       20.02      1.85 o 
   5   8   5        0.47        2.81      1.64 o 
   6   8   5        0.41        0.82      1.97 o 
   7   8   5        0.00       -0.51      2.15 o 
  -6   9   5        8.50        9.82      1.83 o 
  -5   9   5       59.60       60.14      3.20 o 
  -4   9   5       70.57       75.43      3.24 o 
  -3   9   5        1.51        2.64      1.36 o 
  -2   9   5       15.69       18.01      1.93 o 
  -1   9   5        1.94        1.70      1.17 o 
   0   9   5        0.46       -0.06      1.13 o 
   1   9   5        2.97        6.47      1.54 o 
   2   9   5        1.69        2.69      1.38 o 
   3   9   5        9.38        9.67      1.68 o 
   4   9   5       12.29       16.57      2.60 o 
   5   9   5        3.06        0.07      2.10 o 
   6   9   5        2.70        2.41      2.34 o 
  -4  10   5        0.00        0.12      1.49 o 
  -3  10   5        4.04        3.06      1.58 o 
  -2  10   5        8.25        8.13      1.74 o 
  -1  10   5       16.35       18.27      2.03 o 
   0  10   5        0.84        0.93      1.43 o 
   1  10   5        5.79        3.72      1.61 o 
   2  10   5        9.27        9.08      1.81 o 
   3  10   5        9.21        7.68      1.95 o 
 -12   0   6        0.20        2.78      3.07 o 
 -11   0   6        0.22       -0.29      2.92 o 
 -10   0   6        1.69       -1.16      2.48 o 
  -9   0   6       28.44       22.43      2.80 o 
  -8   0   6      110.73      118.05      4.20 o 
  -7   0   6      177.25      170.88      4.76 o 
  -6   0   6      362.84      389.34      6.45 o 
  -5   0   6       70.45       97.06      2.46 o 
  -4   0   6      388.38      457.00      5.62 o 
  -3   0   6      373.42      400.82      5.39 o 
  -2   0   6       33.45       30.70      1.51 o 
  -1   0   6      430.16      459.20      7.06 o 
   0   0   6        0.36       -0.09      0.71 o 
   1   0   6     2598.19     2481.47     29.66 o 
   2   0   6       18.74       21.12      2.31 o 
   3   0   6      112.26       97.11      2.75 o 
   4   0   6        0.20        0.34      1.34 o 
   5   0   6     1920.34     1867.66     24.28 o 
   6   0   6       89.21       82.88      3.51 o 
   7   0   6      258.34      239.24      6.13 o 
   8   0   6      111.56      100.02      5.41 o 
   9   0   6        3.51        3.87      2.11 o 
  10   0   6        0.76       -0.17      2.02 o 
  11   0   6        0.44       -0.64      2.86 o 
 -12   1   6        0.97        1.61      2.41 o 
 -11   1   6        5.70        6.88      2.18 o 
 -10   1   6       21.69       21.71      2.45 o 
  -9   1   6       11.49        7.65      1.71 o 
  -8   1   6        4.45        2.99      1.11 o 
  -7   1   6       38.02       41.35      2.37 o 
  -6   1   6       65.33       68.56      2.10 o 
  -5   1   6       47.95       62.18      1.39 o 
  -4   1   6     1957.15     2078.63     14.22 o 
  -3   1   6       13.26       16.10      0.88 o 
  -2   1   6      472.90      487.39      4.74 o 
  -1   1   6       65.03       75.60      1.87 o 
   0   1   6      547.69      552.49      6.10 o 
   1   1   6      253.96      248.76      3.80 o 
   2   1   6      620.97      634.95      6.17 o 
   3   1   6        7.90       13.98      0.87 o 
   4   1   6        3.18        3.34      0.79 o 
   5   1   6      272.46      271.09      4.44 o 
   6   1   6      233.99      216.15      3.89 o 
   7   1   6        7.12        5.28      1.11 o 
   8   1   6        3.48        0.80      1.21 o 
   9   1   6       32.17       25.30      2.34 o 
  10   1   6        0.13        1.00      1.64 o 
  11   1   6        0.45        3.90      2.17 o 
 -11   2   6       15.65       19.66      2.74 o 
 -10   2   6       14.13        9.88      2.48 o 
  -9   2   6       19.59       17.49      3.43 o 
  -8   2   6       74.62       81.48      2.75 o 
  -7   2   6       13.12       14.36      1.32 o 
  -6   2   6      251.36      261.43      4.00 o 
  -5   2   6      249.29      264.06      3.51 o 
  -4   2   6      703.25      741.46      6.25 o 
  -3   2   6      501.14      479.47      4.53 o 
  -2   2   6      264.17      287.98      3.41 o 
  -1   2   6      764.85      760.86      7.11 o 
   0   2   6       17.26       20.60      0.95 o 
   1   2   6       27.63       26.02      1.23 o 
   2   2   6     1138.25     1129.34     11.38 o 
   3   2   6       30.41       39.79      1.15 o 
   4   2   6       23.25       25.02      1.21 o 
   5   2   6       36.80       36.05      1.84 o 
   6   2   6        0.06        0.43      0.93 o 
   7   2   6      481.51      439.50      6.29 o 
   8   2   6       50.47       37.27      3.82 o 
   9   2   6        0.15        1.65      1.60 o 
  10   2   6        0.11        1.62      1.91 o 
  11   2   6        1.68        0.45      2.53 o 
 -11   3   6        0.88        0.49      1.88 o 
 -10   3   6        9.65        6.60      2.29 o 
  -9   3   6        5.26        4.14      1.72 o 
  -8   3   6       59.53       55.67      2.48 o 
  -7   3   6      137.56      130.97      3.22 o 
  -6   3   6      123.77      109.01      3.42 o 
  -5   3   6       20.28       20.41      1.24 o 
  -4   3   6      203.51      219.68      3.23 o 
  -3   3   6      142.24      133.63      2.32 o 
  -2   3   6      448.08      474.09      4.54 o 
  -1   3   6      565.24      614.51      5.90 o 
   0   3   6       11.27       11.90      0.77 o 
   1   3   6       14.92       18.37      0.82 o 
   2   3   6        8.47        7.88      0.73 o 
   3   3   6        2.08        1.20      0.56 o 
   4   3   6      152.52      158.98      2.59 o 
   5   3   6      127.16      119.93      2.96 o 
   6   3   6      114.52      114.16      3.21 o 
   7   3   6       61.83       75.46      3.17 o 
   8   3   6        1.21        1.67      1.95 o 
   9   3   6        0.47       -0.44      1.63 o 
  10   3   6        1.28        0.45      1.98 o 
  11   3   6        2.24        1.97      6.13 o 
 -11   4   6        8.13        7.44      3.64 o 
 -10   4   6        0.63        3.43      2.10 o 
  -9   4   6        0.00        0.74      1.49 o 
  -8   4   6       40.72       41.55      2.32 o 
  -7   4   6       37.60       40.03      2.15 o 
  -6   4   6      267.91      261.80      4.93 o 
  -5   4   6       13.28       16.09      1.37 o 
  -4   4   6       16.28       16.71      1.25 o 
  -3   4   6      243.36      250.33      3.78 o 
  -2   4   6       71.59       75.40      2.28 o 
  -1   4   6       18.44       20.59      1.07 o 
   0   4   6      429.95      438.15      5.31 o 
   1   4   6      333.21      357.91      3.60 o 
   2   4   6      182.68      203.84      2.66 o 
   3   4   6      201.90      215.56      3.27 o 
   4   4   6        0.89        2.92      0.75 o 
   5   4   6        0.50       -0.81      0.81 o 
   6   4   6      133.99      131.89      4.26 o 
   7   4   6        4.72        4.42      1.60 o 
   8   4   6       17.49       18.69      2.62 o 
   9   4   6        1.46        1.60      2.27 o 
  10   4   6        0.01        3.27      2.61 o 
 -10   5   6        0.21        1.46      1.85 o 
  -9   5   6       52.05       56.99      3.84 o 
  -8   5   6       21.12       21.89      1.97 o 
  -7   5   6        0.66        1.32      1.07 o 
  -6   5   6       42.38       45.16      2.88 o 
  -5   5   6       54.34       43.80      2.14 o 
  -4   5   6        3.54        2.19      0.84 o 
  -3   5   6        1.84        1.88      0.93 o 
  -2   5   6       54.59       61.11      2.21 o 
  -1   5   6       47.14       62.60      1.73 o 
   0   5   6        1.21        2.26      0.67 o 
   1   5   6      123.98      126.43      2.19 o 
   2   5   6       14.53       15.67      0.95 o 
   3   5   6       50.51       43.43      1.53 o 
   4   5   6      154.12      157.33      4.18 o 
   5   5   6       39.17       43.27      3.98 o 
   6   5   6        3.05        2.99      1.42 o 
   7   5   6       33.56       32.42      3.22 o 
   8   5   6       43.29       33.24      4.04 o 
   9   5   6        6.00        7.51      3.01 o 
  10   5   6        0.06        2.13      3.58 o 
  -9   6   6        6.94        7.91      2.79 o 
  -8   6   6        5.15        4.59      1.46 o 
  -7   6   6        1.09        1.95      1.23 o 
  -6   6   6        6.97        5.12      1.22 o 
  -5   6   6       18.85       16.75      1.63 o 
  -4   6   6      104.83       99.02      5.85 o 
  -3   6   6        1.41        0.58      0.85 o 
  -2   6   6       28.39       29.78      1.65 o 
  -1   6   6       59.40       62.98      2.04 o 
   0   6   6      459.08      475.19      5.73 o 
   1   6   6       24.20       27.30      1.38 o 
   2   6   6        1.26        0.01      0.66 o 
   3   6   6       14.54       12.90      1.03 o 
   4   6   6      143.33      143.06      2.97 o 
   5   6   6        5.18        6.85      1.65 o 
   6   6   6        0.03       -0.95      1.38 o 
   7   6   6        8.34       10.04      2.40 o 
   8   6   6        8.03        2.01      2.35 o 
   9   6   6        1.91        1.67      2.67 o 
  -9   7   6       13.86       20.42      5.28 o 
  -8   7   6       40.23       46.61      4.66 o 
  -7   7   6        3.85        3.42      1.48 o 
  -6   7   6       16.36       14.21      1.84 o 
  -5   7   6       19.98       20.90      1.78 o 
  -4   7   6        0.12        1.18      1.11 o 
  -3   7   6       26.18       27.41      1.86 o 
  -2   7   6       54.62       63.17      2.52 o 
  -1   7   6       18.58       14.00      1.26 o 
   0   7   6      142.04      139.03      2.94 o 
   1   7   6       49.29       44.95      1.91 o 
   2   7   6        0.98        0.91      0.78 o 
   3   7   6       27.55       27.55      1.69 o 
   4   7   6      126.74      134.94      4.41 o 
   5   7   6       30.82       36.08      3.33 o 
   6   7   6        3.15        0.21      1.54 o 
   7   7   6        1.23        0.39      2.06 o 
   8   7   6       15.36        9.99      6.59 o 
  -7   8   6        7.63        5.75      1.58 o 
  -6   8   6        1.71        0.17      1.23 o 
  -5   8   6        5.83        5.85      1.36 o 
  -4   8   6        0.29       -0.84      1.08 o 
  -3   8   6       43.37       42.27      2.38 o 
  -2   8   6       77.03       80.50      3.81 o 
  -1   8   6      363.99      392.31      5.61 o 
   0   8   6       31.60       31.44      1.96 o 
   1   8   6        3.81        2.32      1.08 o 
   2   8   6        0.07        0.02      1.09 o 
   3   8   6       26.97       27.61      2.04 o 
   4   8   6       34.13       33.44      2.83 o 
   5   8   6        0.73        0.17      1.82 o 
   6   8   6        0.01       -1.18      1.87 o 
   7   8   6        2.20        3.93      3.05 o 
  -6   9   6        8.40        5.39      1.69 o 
  -5   9   6        1.27        2.27      1.47 o 
  -4   9   6        0.09        1.09      1.24 o 
  -3   9   6        2.32        0.80      1.15 o 
  -2   9   6        7.06        9.14      1.86 o 
  -1   9   6       14.20       14.19      1.73 o 
   0   9   6       27.28       28.37      2.08 o 
   1   9   6       48.08       48.85      2.95 o 
   2   9   6        5.26        6.82      1.67 o 
   3   9   6        0.67        0.30      1.31 o 
   4   9   6       13.68       17.69      2.67 o 
   5   9   6        0.60       -0.71      2.17 o 
  -3  10   6        0.02        0.76      1.50 o 
  -2  10   6       11.37       10.89      1.96 o 
  -1  10   6        7.49        2.66      1.46 o 
   0  10   6        0.03       -0.10      1.46 o 
   1  10   6        3.17        2.72      1.60 o 
   2  10   6       10.53       13.93      2.13 o 
   3  10   6        0.55       -1.34      2.38 o 
 -11   1   7        1.07        3.27      2.23 o 
 -10   1   7        0.27        0.19      1.51 o 
  -9   1   7       67.63       69.19      2.98 o 
  -8   1   7      139.31      132.70      3.56 o 
  -7   1   7       27.91       23.51      1.40 o 
  -6   1   7        1.19        1.00      0.75 o 
  -5   1   7       54.46       63.96      1.56 o 
  -4   1   7      139.03      166.95      2.21 o 
  -3   1   7       99.39      114.40      1.72 o 
  -2   1   7       41.27       37.28      1.06 o 
  -1   1   7      306.45      321.32      4.39 o 
   0   1   7       15.83       19.86      1.12 o 
   1   1   7      605.86      599.05      7.82 o 
   2   1   7       36.74       40.65      1.35 o 
   3   1   7      113.17       94.23      2.72 o 
   4   1   7        6.61        5.73      1.18 o 
   5   1   7        8.03        8.21      1.51 o 
   6   1   7        9.08        7.55      1.56 o 
   7   1   7       85.92       99.60      4.08 o 
   8   1   7        0.58        0.00      1.26 o 
   9   1   7        9.67        6.65      1.71 o 
  10   1   7        4.08        3.98      2.03 o 
  11   1   7        4.38        2.51      2.39 o 
 -11   2   7        0.10        0.36      1.80 o 
 -10   2   7        1.59        2.84      1.76 o 
  -9   2   7        0.17        1.02      1.50 o 
  -8   2   7       16.11       11.02      1.38 o 
  -7   2   7        3.07        1.92      0.94 o 
  -6   2   7       31.04       37.12      1.75 o 
  -5   2   7       68.77       70.11      1.98 o 
  -4   2   7        9.87        7.67      0.75 o 
  -3   2   7      510.65      508.50      4.71 o 
  -2   2   7      110.10      104.13      1.69 o 
  -1   2   7      234.62      246.46      3.48 o 
   0   2   7      395.30      392.85      5.09 o 
   1   2   7        1.07        0.93      0.54 o 
   2   2   7      127.06      129.55      2.62 o 
   3   2   7       23.08       29.04      1.23 o 
   4   2   7      487.12      486.88      7.25 o 
   5   2   7     1228.89     1192.17     15.92 o 
   6   2   7        2.76        4.15      1.43 o 
   7   2   7       77.60       77.83      3.42 o 
   8   2   7        1.44        0.57      1.49 o 
   9   2   7        1.54        1.35      1.60 o 
  10   2   7        0.22       -1.10      1.72 o 
  11   2   7        5.20        1.93      2.90 o 
 -11   3   7        2.54        2.30      2.13 o 
 -10   3   7        3.30        5.75      2.03 o 
  -9   3   7        5.85        4.57      1.45 o 
  -8   3   7       97.86       94.66      3.10 o 
  -7   3   7       81.66       85.10      3.05 o 
  -6   3   7      111.47      107.19      2.86 o 
  -5   3   7       24.79       36.02      2.22 o 
  -4   3   7        4.70        3.63      0.75 o 
  -3   3   7      137.42      139.53      2.47 o 
  -2   3   7      384.69      376.43      3.99 o 
  -1   3   7      107.57      133.90      2.06 o 
   0   3   7      141.95      137.63      2.12 o 
   1   3   7       57.06       60.17      1.50 o 
   2   3   7       54.92       49.78      2.04 o 
   3   3   7      315.41      332.03      3.96 o 
   4   3   7       16.62       20.95      1.54 o 
   5   3   7        4.69        2.58      1.11 o 
   6   3   7       54.18       53.26      3.09 o 
   7   3   7       35.27       19.71      2.49 o 
   8   3   7       93.66      102.54      7.10 o 
   9   3   7        1.43        0.60      1.83 o 
  10   3   7        2.90        0.57      2.94 o 
 -10   4   7        0.09       -1.01      1.57 o 
  -9   4   7        1.67        0.68      1.59 o 
  -8   4   7       16.97       16.19      1.70 o 
  -7   4   7      257.34      238.53      4.63 o 
  -6   4   7      424.60      423.50      6.23 o 
  -5   4   7       59.27       58.42      2.21 o 
  -4   4   7        7.38        8.02      1.03 o 
  -3   4   7      178.03      185.63      3.27 o 
  -2   4   7      187.67      198.08      3.38 o 
  -1   4   7       20.94       25.32      1.24 o 
   0   4   7        4.39        4.51      0.58 o 
   1   4   7        0.07        0.24      0.48 o 
   2   4   7      112.12      117.87      2.18 o 
   3   4   7       16.81       19.66      1.24 o 
   4   4   7       50.71       43.50      2.30 o 
   5   4   7       51.74       51.70      2.91 o 
   6   4   7       20.04       23.11      2.58 o 
   7   4   7       62.88       49.01      4.40 o 
   8   4   7        1.84        6.36      2.03 o 
   9   4   7        1.50       -0.36      1.86 o 
  10   4   7        0.50       -1.19      2.58 o 
 -10   5   7        0.46        0.49      1.75 o 
  -9   5   7        0.04       -0.28      1.44 o 
  -8   5   7       13.05       13.31      1.66 o 
  -7   5   7       88.70       84.65      3.10 o 
  -6   5   7       25.11       17.91      1.61 o 
  -5   5   7        0.07        0.79      0.84 o 
  -4   5   7        1.98        1.03      0.82 o 
  -3   5   7       65.04       68.04      2.25 o 
  -2   5   7      109.16      105.30      2.53 o 
  -1   5   7        8.53        7.55      0.93 o 
   0   5   7       40.54       36.03      1.43 o 
   1   5   7        0.73        0.39      0.59 o 
   2   5   7      302.49      310.47      3.75 o 
   3   5   7      343.86      354.71      4.32 o 
   4   5   7      146.30      155.00      4.27 o 
   5   5   7       11.31       12.97      2.94 o 
   6   5   7       17.16       17.72      2.95 o 
   7   5   7       28.84       27.85      5.17 o 
   8   5   7        9.04       11.89      3.73 o 
   9   5   7        6.14        7.50      2.82 o 
  -9   6   7        0.02       -0.62      1.57 o 
  -8   6   7        3.41        1.16      1.42 o 
  -7   6   7       51.97       48.35      2.86 o 
  -6   6   7      159.13      155.01      3.90 o 
  -5   6   7       50.64       55.04      2.55 o 
  -4   6   7       31.35       34.66      1.95 o 
  -3   6   7       10.29       11.29      1.24 o 
  -2   6   7        8.14        6.86      1.06 o 
  -1   6   7        0.00        0.10      0.71 o 
   0   6   7      334.56      334.92      4.54 o 
   1   6   7        0.07       -0.23      0.67 o 
   2   6   7      114.64      118.68      2.47 o 
   3   6   7       22.29       24.55      1.34 o 
   4   6   7        5.93        4.53      0.96 o 
   5   6   7       61.07       65.70      5.34 o 
   6   6   7        1.09        2.44      2.13 o 
   7   6   7        2.74        4.87      2.51 o 
   8   6   7       55.25       59.22      5.48 o 
   9   6   7       22.80       21.44      3.98 o 
  -8   7   7        2.32        2.16      1.55 o 
  -7   7   7        0.32       -0.27      1.30 o 
  -6   7   7       10.36        8.71      1.65 o 
  -5   7   7       18.42       16.90      1.93 o 
  -4   7   7       29.45       30.33      2.04 o 
  -3   7   7       59.79       60.65      2.87 o 
  -2   7   7        7.65        7.17      1.41 o 
  -1   7   7        1.72        2.94      1.01 o 
   0   7   7       22.87       24.16      1.56 o 
   1   7   7       58.02       66.18      2.14 o 
   2   7   7        0.02       -0.66      0.81 o 
   3   7   7       28.27       27.32      1.91 o 
   4   7   7       22.55       23.98      2.16 o 
   5   7   7        5.04        5.51      2.45 o 
   6   7   7        5.03        5.60      3.26 o 
   7   7   7        0.02        0.19      2.31 o 
   8   7   7        5.66        1.12      2.59 o 
  -7   8   7        2.24        2.04      1.55 o 
  -6   8   7       13.28       10.81      1.82 o 
  -5   8   7       28.56       24.99      2.22 o 
  -4   8   7        2.40        2.64      1.60 o 
  -3   8   7        6.19        7.42      1.39 o 
  -2   8   7        0.05        0.04      1.00 o 
  -1   8   7       11.03        9.47      1.33 o 
   0   8   7       62.40       61.40      2.40 o 
   1   8   7        0.40       -0.19      1.00 o 
   2   8   7       68.93       79.31      3.81 o 
   3   8   7        2.53        0.46      1.20 o 
   4   8   7        5.80        6.23      2.47 o 
   5   8   7        0.22       -1.82      2.88 o 
   6   8   7        2.54       -3.22      4.12 o 
  -5   9   7        2.91        3.98      1.53 o 
  -4   9   7        0.16        0.88      1.24 o 
  -3   9   7        2.61        4.56      1.40 o 
  -2   9   7       43.74       46.09      2.86 o 
  -1   9   7       31.74       38.03      2.42 o 
   0   9   7        0.01       -0.08      1.15 o 
   1   9   7       19.24       19.52      1.89 o 
   2   9   7       61.82       71.18      3.79 o 
   3   9   7        1.34        1.11      1.51 o 
   4   9   7        1.52        2.28      2.24 o 
   5   9   7        0.15        2.57      4.93 o 
  -2  10   7        2.94        3.30      1.71 o 
  -1  10   7        5.85        5.39      1.65 o 
   0  10   7        5.13        8.76      1.91 o 
   1  10   7        0.31       -0.77      1.55 o 
   2  10   7        0.24        1.36      2.37 o 
 -11   0   8        3.21        0.93      2.82 o 
 -10   0   8        0.49        3.23      2.86 o 
  -9   0   8        3.18        1.87      1.92 o 
  -8   0   8      165.37      161.18      5.04 o 
  -7   0   8       33.33       36.00      2.80 o 
  -6   0   8        0.03       -0.90      0.90 o 
  -5   0   8      358.13      386.06      5.84 o 
  -4   0   8      142.70      136.00      3.02 o 
  -3   0   8      228.89      264.99      4.27 o 
  -2   0   8      307.51      332.34      7.38 o 
  -1   0   8     1458.00     1533.49     22.75 o 
   0   0   8     1167.66     1157.47     17.88 o 
   1   0   8       88.99       96.88      5.65 o 
   2   0   8       70.24       57.30      2.54 o 
   3   0   8      325.11      303.40      6.94 o 
   4   0   8        4.94        6.45      2.18 o 
   5   0   8       29.39       25.18      3.87 o 
   6   0   8      561.60      537.08     12.23 o 
   7   0   8        3.59        2.74      1.80 o 
   8   0   8        3.14        0.97      1.96 o 
   9   0   8       16.26       25.96      3.64 o 
  10   0   8       11.72       14.41      3.17 o 
 -11   1   8        2.68        5.96      2.62 o 
 -10   1   8        0.59        2.22      1.67 o 
  -9   1   8       23.74       19.87      1.87 o 
  -8   1   8       21.02       18.80      1.72 o 
  -7   1   8       22.69       20.12      1.61 o 
  -6   1   8       57.41       49.43      1.79 o 
  -5   1   8       15.99       24.44      1.21 o 
  -4   1   8      866.95      911.26      7.52 o 
  -3   1   8      207.82      233.49      2.85 o 
  -2   1   8      291.24      289.50      3.16 o 
  -1   1   8        0.77        0.83      0.57 o 
   0   1   8      604.39      652.40      7.43 o 
   1   1   8      232.43      232.03      3.72 o 
   2   1   8       37.93       39.28      1.44 o 
   3   1   8       22.73       16.97      1.29 o 
   4   1   8      155.54      154.23      4.19 o 
   5   1   8        0.68        0.16      1.13 o 
   6   1   8      597.88      591.70     10.16 o 
   7   1   8       31.75       24.13      2.46 o 
   8   1   8        0.16       -1.08      1.23 o 
   9   1   8       11.76        7.88      1.85 o 
  10   1   8        3.10        1.92      1.85 o 
 -11   2   8        4.55        3.84      2.38 o 
 -10   2   8        1.22        3.57      1.84 o 
  -9   2   8       14.92       14.78      1.94 o 
  -8   2   8       87.11       80.86      3.70 o 
  -7   2   8       89.48       78.86      2.75 o 
  -6   2   8       44.82       47.34      1.87 o 
  -5   2   8       42.62       49.42      1.79 o 
  -4   2   8        2.22        2.59      0.63 o 
  -3   2   8        1.03        0.42      0.49 o 
  -2   2   8        1.50        3.90      0.57 o 
  -1   2   8       11.61       12.84      0.87 o 
   0   2   8        2.86        2.32      0.66 o 
   1   2   8       16.10       17.25      1.35 o 
   2   2   8      103.74      104.94      2.50 o 
   3   2   8       39.55       45.55      1.70 o 
   4   2   8        4.01        5.63      1.20 o 
   5   2   8      309.95      291.76      5.70 o 
   6   2   8        0.03       -0.27      1.31 o 
   7   2   8       19.45       15.08      2.12 o 
   8   2   8        0.33        0.68      1.41 o 
   9   2   8        0.44        0.06      1.70 o 
  10   2   8        5.06        5.85      2.41 o 
 -11   3   8        3.61        5.46      2.23 o 
 -10   3   8        0.18        2.24      1.90 o 
  -9   3   8       18.37       18.17      2.03 o 
  -8   3   8        8.70        4.80      1.93 o 
  -7   3   8       74.03       66.68      2.65 o 
  -6   3   8       14.64       12.77      1.28 o 
  -5   3   8       38.41       32.07      1.56 o 
  -4   3   8        0.36        0.90      0.66 o 
  -3   3   8       51.13       53.68      1.87 o 
  -2   3   8      150.03      149.12      2.33 o 
  -1   3   8      137.90      141.31      2.27 o 
   0   3   8      178.61      166.50      2.88 o 
   1   3   8      348.54      365.42      4.56 o 
   2   3   8      318.83      347.23      5.14 o 
   3   3   8      457.70      448.72      5.74 o 
   4   3   8       36.33       36.26      4.26 o 
   5   3   8       22.25       20.09      1.90 o 
   6   3   8       84.65       79.33      3.77 o 
   7   3   8       74.02       66.73      3.79 o 
   8   3   8       27.39       33.17      3.36 o 
   9   3   8        0.91       -0.45      2.09 o 
  10   3   8        0.35        0.53      2.19 o 
 -10   4   8        8.46       10.71      2.46 o 
  -9   4   8        6.06        5.54      1.56 o 
  -8   4   8       23.04       23.49      2.10 o 
  -7   4   8       14.91       11.88      1.52 o 
  -6   4   8      137.12      127.71      4.09 o 
  -5   4   8       14.76       13.19      1.28 o 
  -4   4   8       18.95       20.36      1.42 o 
  -3   4   8       13.17       15.03      1.24 o 
  -2   4   8        0.25        0.58      0.66 o 
  -1   4   8       30.65       35.37      1.36 o 
   0   4   8        0.00        0.00      0.54 o 
   1   4   8       96.69      102.52      1.87 o 
   2   4   8       66.24       69.63      1.92 o 
   3   4   8       94.39       92.82      2.45 o 
   4   4   8        4.25        3.28      1.25 o 
   5   4   8       45.97       43.38      2.84 o 
   6   4   8        1.78        2.28      1.60 o 
   7   4   8       12.91       17.22      2.92 o 
   8   4   8       82.01       92.10      5.18 o 
   9   4   8        1.54        2.62      2.19 o 
  10   4   8        0.27       -1.70      4.22 o 
 -10   5   8        5.35        7.81      2.64 o 
  -9   5   8        0.32        0.66      1.41 o 
  -8   5   8        1.10        1.52      1.40 o 
  -7   5   8        0.20        1.14      1.14 o 
  -6   5   8       10.19       13.02      1.54 o 
  -5   5   8       43.67       38.91      2.05 o 
  -4   5   8       61.18       70.16      2.45 o 
  -3   5   8        8.72       11.22      1.18 o 
  -2   5   8      110.39      114.93      3.76 o 
  -1   5   8      108.76      112.45      2.34 o 
   0   5   8       83.69       91.41      2.04 o 
   1   5   8       99.51      100.44      2.22 o 
   2   5   8        5.10        4.71      0.93 o 
   3   5   8      100.06       97.39      2.34 o 
   4   5   8      139.95      133.48      8.40 o 
   5   5   8        3.02        3.73      1.40 o 
   6   5   8        0.02       -1.40      1.40 o 
   7   5   8        0.24       -0.29      2.10 o 
   8   5   8       17.21       16.82      3.30 o 
   9   5   8        2.05        1.38      2.61 o 
  -9   6   8       49.13       52.18      3.91 o 
  -8   6   8       50.37       49.78      3.23 o 
  -7   6   8       26.36       28.74      2.36 o 
  -6   6   8        1.34        1.72      1.28 o 
  -5   6   8       84.63       81.51      3.04 o 
  -4   6   8        1.01        1.55      0.97 o 
  -3   6   8      195.98      190.56      3.81 o 
  -2   6   8      137.76      144.83      3.04 o 
  -1   6   8        0.93       -0.26      0.72 o 
   0   6   8       11.78       13.21      1.60 o 
   1   6   8        3.50        5.67      0.97 o 
   2   6   8       97.32      100.10      2.53 o 
   3   6   8      144.35      141.32      4.42 o 
   4   6   8       34.75       45.90      3.58 o 
   5   6   8        0.37        0.17      1.52 o 
   6   6   8        1.01        0.49      2.02 o 
   7   6   8        4.32        4.37      2.57 o 
   8   6   8        0.31        1.22      2.54 o 
  -8   7   8       28.47       28.29      2.95 o 
  -7   7   8        1.20        1.64      1.45 o 
  -6   7   8        2.00        3.42      1.50 o 
  -5   7   8        0.19        0.65      1.19 o 
  -4   7   8       27.34       28.47      2.51 o 
  -3   7   8        1.30        1.92      1.03 o 
  -2   7   8       67.88       73.16      3.75 o 
  -1   7   8       94.82       96.57      2.90 o 
   0   7   8       90.74      101.96      2.76 o 
   1   7   8       12.79       14.87      1.43 o 
   2   7   8       28.59       29.14      1.72 o 
   3   7   8        0.01        1.06      1.09 o 
   4   7   8        4.30       -0.50      2.80 o 
   5   7   8        0.21        3.62      2.83 o 
   6   7   8        0.58        0.44      3.08 o 
   7   7   8        2.53        4.95      3.57 o 
  -7   8   8       30.24       36.34      4.71 o 
  -6   8   8        2.76        1.40      1.46 o 
  -5   8   8        1.27        1.28      1.36 o 
  -4   8   8        2.55        4.57      1.56 o 
  -3   8   8       38.75       40.43      2.44 o 
  -2   8   8       43.06       46.74      2.37 o 
  -1   8   8        0.04       -0.26      0.96 o 
   0   8   8       47.05       44.71      2.90 o 
   1   8   8       55.73       53.72      2.48 o 
   2   8   8        3.36        5.39      1.41 o 
   3   8   8       37.65       40.03      3.43 o 
   4   8   8        0.05        4.58      4.29 o 
   5   8   8        0.06       -3.54      3.79 o 
   6   8   8        6.77        2.14      5.06 o 
  -5   9   8        0.33       -0.24      1.32 o 
  -4   9   8        1.13        1.28      1.32 o 
  -3   9   8        1.41       -0.91      1.25 o 
  -2   9   8       21.25       21.59      1.94 o 
  -1   9   8       12.63       12.64      1.64 o 
   0   9   8        0.65       -0.31      1.24 o 
   1   9   8       20.90       22.64      2.05 o 
   2   9   8        0.25       -0.76      1.68 o 
   3   9   8        0.20       -1.11      3.06 o 
   4   9   8        0.04        0.61      4.50 o 
 -11   1   9        3.15        3.38      2.57 o 
 -10   1   9        1.94        1.40      1.98 o 
  -9   1   9        6.95        5.81      1.43 o 
  -8   1   9        0.21       -0.85      1.00 o 
  -7   1   9        3.10        1.89      1.03 o 
  -6   1   9       26.62       21.55      1.57 o 
  -5   1   9      196.51      200.34      3.05 o 
  -4   1   9      153.28      159.57      2.34 o 
  -3   1   9      128.11      115.77      2.08 o 
  -2   1   9        5.44        8.75      0.91 o 
  -1   1   9      134.89      137.63      2.67 o 
   0   1   9       45.36       48.62      2.17 o 
   1   1   9       34.96       40.16      1.62 o 
   2   1   9        5.76        6.62      0.89 o 
   3   1   9       76.46       69.59      3.04 o 
   4   1   9      411.24      418.07      9.94 o 
   5   1   9        7.52        4.73      1.75 o 
   6   1   9      111.32      112.64      4.37 o 
   7   1   9        1.68        0.12      1.30 o 
   8   1   9       13.75       12.85      2.06 o 
   9   1   9        3.86        4.68      1.78 o 
  10   1   9        0.30       -1.60      1.93 o 
 -11   2   9        7.03       10.93      2.40 o 
 -10   2   9        6.93        5.88      1.99 o 
  -9   2   9        5.75        1.81      1.61 o 
  -8   2   9        0.31        0.31      1.15 o 
  -7   2   9       38.09       38.24      1.96 o 
  -6   2   9        1.43        0.69      0.77 o 
  -5   2   9       84.90       91.68      2.33 o 
  -4   2   9       59.00       55.82      2.04 o 
  -3   2   9        2.58        4.14      0.66 o 
  -2   2   9      140.65      130.59      2.17 o 
  -1   2   9       78.33       84.70      2.15 o 
   0   2   9      106.85       98.16      2.27 o 
   1   2   9       27.59       32.32      1.51 o 
   2   2   9       45.76       49.76      1.96 o 
   3   2   9      146.33      136.59      3.98 o 
   4   2   9       67.50       66.79      2.90 o 
   5   2   9       63.73       72.02      3.19 o 
   6   2   9       38.28       36.45      2.88 o 
   7   2   9        1.12        2.29      1.60 o 
   8   2   9        4.43        2.85      1.64 o 
   9   2   9        0.56       -0.77      1.71 o 
  10   2   9        2.45        1.45      2.76 o 
 -10   3   9        0.55       -0.91      1.72 o 
  -9   3   9        1.24        1.59      1.44 o 
  -8   3   9       14.19       11.36      1.57 o 
  -7   3   9        3.64        4.77      1.21 o 
  -6   3   9       16.46       17.91      1.48 o 
  -5   3   9       64.01       64.09      2.39 o 
  -4   3   9       11.20       12.17      1.12 o 
  -3   3   9      176.95      167.48      3.88 o 
  -2   3   9      314.02      312.94      4.10 o 
  -1   3   9      397.23      393.99      4.94 o 
   0   3   9      204.59      189.61      3.67 o 
   1   3   9      166.72      151.57      3.06 o 
   2   3   9      188.68      177.79     10.98 o 
   3   3   9        3.03        4.20      1.06 o 
   4   3   9      335.99      325.86      6.66 o 
   5   3   9       52.98       53.25      2.83 o 
   6   3   9       30.12       26.36      3.20 o 
   7   3   9        2.43        3.63      1.68 o 
   8   3   9       12.26       10.70      2.41 o 
   9   3   9        2.73        1.15      2.17 o 
  10   3   9        0.00       -2.58      2.58 o 
 -10   4   9        0.03       -1.89      1.89 o 
  -9   4   9        5.72        5.66      1.64 o 
  -8   4   9        8.73        8.84      1.69 o 
  -7   4   9       59.03       69.02      2.88 o 
  -6   4   9       26.65       20.59      2.05 o 
  -5   4   9       35.46       40.05      2.02 o 
  -4   4   9      221.70      210.87      3.83 o 
  -3   4   9      967.12      941.00     12.36 o 
  -2   4   9      165.47      152.93      3.32 o 
  -1   4   9        7.26        7.39      0.94 o 
   0   4   9      125.16      127.76      2.74 o 
   1   4   9        2.61        3.09      0.78 o 
   2   4   9      317.84      309.62      8.13 o 
   3   4   9      250.10      261.20      6.15 o 
   4   4   9        5.95        5.71      1.48 o 
   5   4   9        0.25        0.64      1.24 o 
   6   4   9       59.88       64.83      5.78 o 
   7   4   9       19.27       19.42      5.30 o 
   8   4   9       14.71       21.05      3.47 o 
   9   4   9        6.79        7.71      2.57 o 
  -9   5   9        4.55        2.86      2.42 o 
  -8   5   9        1.47        2.03      1.41 o 
  -7   5   9       33.29       28.03      3.03 o 
  -6   5   9       10.24        9.27      2.05 o 
  -5   5   9        8.56        5.74      1.20 o 
  -4   5   9        6.07        5.22      1.08 o 
  -3   5   9       79.68       79.15      2.56 o 
  -2   5   9        3.64        3.65      1.08 o 
  -1   5   9        7.46        5.61      1.03 o 
   0   5   9      205.72      205.25      4.83 o 
   1   5   9       56.19       58.41      2.12 o 
   2   5   9       32.28       28.43      1.74 o 
   3   5   9       53.53       50.01      4.24 o 
   4   5   9       79.44       75.12      3.55 o 
   5   5   9       31.74       28.72      2.54 o 
   6   5   9        4.35        4.81      3.31 o 
   7   5   9       14.93       14.11      3.03 o 
   8   5   9        6.40        6.51      2.89 o 
   9   5   9        0.51        4.67      5.06 o 
  -8   6   9        0.57        1.09      1.45 o 
  -7   6   9        0.01        0.17      1.31 o 
  -6   6   9        0.01       -1.12      1.12 o 
  -5   6   9        0.38        0.02      1.08 o 
  -4   6   9      140.57      151.60      3.56 o 
  -3   6   9      171.79      178.56      3.75 o 
  -2   6   9      134.73      127.32      3.59 o 
  -1   6   9        0.28       -0.58      0.80 o 
   0   6   9        0.28        1.38      0.97 o 
   1   6   9       63.06       67.19      2.71 o 
   2   6   9       61.20       65.53      2.42 o 
   3   6   9        6.82        3.25      1.28 o 
   4   6   9        8.05        7.04      1.68 o 
   5   6   9        0.20        1.21      1.98 o 
   6   6   9        1.11        2.76      2.17 o 
   7   6   9        1.88        1.51      2.47 o 
   8   6   9       11.31        8.90      3.06 o 
  -7   7   9        3.64        2.37      1.60 o 
  -6   7   9        0.57       -0.18      1.26 o 
  -5   7   9        0.85        0.34      1.25 o 
  -4   7   9        0.97        2.00      1.18 o 
  -3   7   9        0.02       -0.05      0.99 o 
  -2   7   9        1.11        0.05      1.03 o 
  -1   7   9       91.72       94.00      2.95 o 
   0   7   9       25.33       29.15      2.12 o 
   1   7   9       47.78       50.76      2.59 o 
   2   7   9       18.02       16.49      1.56 o 
   3   7   9       14.99       10.48      1.87 o 
   4   7   9        9.03        9.40      3.54 o 
   5   7   9        0.27        1.68      2.65 o 
   6   7   9        0.03       -0.11      3.12 o 
   7   7   9        0.68        0.12      5.24 o 
  -6   8   9        1.41       -0.25      1.75 o 
  -5   8   9        0.24        1.42      1.39 o 
  -4   8   9        1.21        0.89      1.34 o 
  -3   8   9        3.89        2.96      1.40 o 
  -2   8   9       24.01       22.16      1.88 o 
  -1   8   9        5.75        4.11      1.21 o 
   0   8   9       27.50       25.47      2.61 o 
   1   8   9       77.36       89.73      3.95 o 
   2   8   9        6.09        6.69      1.74 o 
   3   8   9        0.36        0.85      2.62 o 
   4   8   9        7.93       14.06      5.11 o 
   5   8   9        0.01        1.57      4.78 o 
  -4   9   9        3.47        1.70      1.39 o 
  -3   9   9        2.56        4.29      1.47 o 
  -2   9   9        0.66        0.05      1.23 o 
  -1   9   9        0.66        0.05      1.37 o 
   0   9   9        0.00        0.98      1.54 o 
   1   9   9        6.19        6.04      1.96 o 
   2   9   9        0.10       -0.68      1.97 o 
   3   9   9       23.07       25.92      6.40 o 
 -10   0  10        1.35        0.61      2.25 o 
  -9   0  10       35.29       33.71      3.73 o 
  -8   0  10       29.95       26.86      5.10 o 
  -7   0  10      210.97      190.15      5.49 o 
  -6   0  10      458.50      449.51      8.71 o 
  -5   0  10        8.06        7.58      1.31 o 
  -4   0  10        0.08        1.38      0.84 o 
  -3   0  10      112.69      111.12      3.51 o 
  -2   0  10      545.72      508.10      8.82 o 
  -1   0  10      302.91      304.58      6.29 o 
   0   0  10        9.54       11.92      1.72 o 
   1   0  10      103.60      101.95      4.15 o 
   2   0  10      230.68      219.40      7.79 o 
   3   0  10       64.50       67.86      4.00 o 
   4   0  10       11.70       12.89      2.98 o 
   5   0  10      704.06      736.86     19.27 o 
   6   0  10        6.05        4.57      2.76 o 
   7   0  10        4.73        2.61      1.96 o 
   8   0  10        6.80        9.12      2.72 o 
   9   0  10        8.75       10.75      3.34 o 
  10   0  10       65.70       92.32      8.51 o 
 -10   1  10        1.74        0.52      1.69 o 
  -9   1  10       13.52       11.35      1.67 o 
  -8   1  10       47.43       51.16      2.65 o 
  -7   1  10       22.46       23.71      1.86 o 
  -6   1  10       86.53       78.59      2.63 o 
  -5   1  10      217.35      219.68      3.31 o 
  -4   1  10       27.15       25.54      1.15 o 
  -3   1  10       71.17       77.67      2.22 o 
  -2   1  10        3.99        2.41      0.75 o 
  -1   1  10        3.56        3.37      0.84 o 
   0   1  10       52.56       52.42      2.09 o 
   1   1  10        1.26        2.62      1.09 o 
   2   1  10       10.24        8.98      1.29 o 
   3   1  10      145.60      144.74      4.22 o 
   4   1  10      319.25      320.26      6.80 o 
   5   1  10       80.84       69.14      4.21 o 
   6   1  10       97.24       96.07      5.03 o 
   7   1  10        2.32        1.85      1.46 o 
   8   1  10        0.24        0.93      1.58 o 
   9   1  10       17.46       15.75      2.32 o 
  10   1  10        0.00        2.65      3.13 o 
 -10   2  10       16.92       14.94      2.35 o 
  -9   2  10       15.62       14.54      2.00 o 
  -8   2  10       13.44       14.28      2.73 o 
  -7   2  10       49.21       45.18      2.06 o 
  -6   2  10      138.54      133.36      2.92 o 
  -5   2  10      209.92      203.43      3.49 o 
  -4   2  10       52.87       45.69      1.78 o 
  -3   2  10      219.77      212.14      3.30 o 
  -2   2  10      182.38      187.51      3.06 o 
  -1   2  10      427.47      421.17      5.56 o 
   0   2  10       10.05       10.42      1.07 o 
   1   2  10       15.88       21.17      1.39 o 
   2   2  10       64.92       68.40      2.38 o 
   3   2  10       11.91        9.62      1.53 o 
   4   2  10      286.28      279.13      6.34 o 
   5   2  10       74.16       81.11      3.48 o 
   6   2  10       41.19       39.47      3.06 o 
   7   2  10       60.37       64.78      4.01 o 
   8   2  10        1.68        1.80      1.61 o 
   9   2  10        3.26        3.24      1.85 o 
 -10   3  10        3.79        7.16      2.05 o 
  -9   3  10        4.04        2.57      1.86 o 
  -8   3  10        6.25        6.83      1.47 o 
  -7   3  10        1.68        2.96      1.12 o 
  -6   3  10        4.92        3.78      1.10 o 
  -5   3  10       20.19       22.55      1.50 o 
  -4   3  10       30.98       31.82      1.62 o 
  -3   3  10       35.59       41.42      2.02 o 
  -2   3  10        9.57        5.52      0.92 o 
  -1   3  10        3.64        2.05      0.76 o 
   0   3  10        6.55        5.97      0.99 o 
   1   3  10       13.41       13.11      1.25 o 
   2   3  10       35.13       33.53      1.89 o 
   3   3  10      241.90      249.49      5.74 o 
   4   3  10        0.00        0.27      1.16 o 
   5   3  10       52.48       46.07      3.11 o 
   6   3  10       41.08       49.91      3.45 o 
   7   3  10        6.64        4.57      1.89 o 
   8   3  10        9.72       15.01      2.90 o 
   9   3  10        0.12        1.03      2.25 o 
  -9   4  10       12.69       19.78      2.14 o 
  -8   4  10        6.20        4.76      1.47 o 
  -7   4  10        0.00        1.61      1.24 o 
  -6   4  10       21.10       20.04      1.70 o 
  -5   4  10       35.78       36.82      2.00 o 
  -4   4  10      165.00      169.97      3.51 o 
  -3   4  10       22.13       18.01      1.50 o 
  -2   4  10        5.05        4.93      1.43 o 
  -1   4  10       94.06       88.23      2.69 o 
   0   4  10        9.98       12.10      1.28 o 
   1   4  10      155.92      159.94      3.23 o 
   2   4  10       13.26       10.45      1.74 o 
   3   4  10       18.94       20.46      2.51 o 
   4   4  10        0.14        0.46      1.25 o 
   5   4  10       12.13       10.34      1.90 o 
   6   4  10        1.54        1.58      1.54 o 
   7   4  10        0.22        2.28      2.06 o 
   8   4  10        0.55        3.26      2.67 o 
   9   4  10        0.01       -2.65      2.65 o 
  -9   5  10       19.57       22.67      2.67 o 
  -8   5  10       16.49       17.46      2.14 o 
  -7   5  10        0.29        0.46      1.21 o 
  -6   5  10       14.93       14.64      1.68 o 
  -5   5  10        3.43        0.65      0.97 o 
  -4   5  10       11.96        8.91      1.26 o 
  -3   5  10       26.88       22.56      1.94 o 
  -2   5  10       14.85       12.25      1.49 o 
  -1   5  10      358.28      357.53      6.09 o 
   0   5  10        7.37        7.52      1.16 o 
   1   5  10       62.83       63.58      2.32 o 
   2   5  10      326.14      328.33      4.99 o 
   3   5  10        0.26        0.45      1.43 o 
   4   5  10       19.54       17.94      2.14 o 
   5   5  10        5.21        2.39      1.52 o 
   6   5  10        5.96        7.06      2.10 o 
   7   5  10       15.29       11.14      4.40 o 
   8   5  10       10.66       17.09      5.21 o 
  -8   6  10        1.41        2.67      1.79 o 
  -7   6  10        3.28        2.75      1.47 o 
  -6   6  10        2.46        2.50      1.41 o 
  -5   6  10        0.05       -1.06      1.06 o 
  -4   6  10        1.88       -0.22      0.99 o 
  -3   6  10        8.53        5.78      1.35 o 
  -2   6  10        0.99        0.19      1.04 o 
  -1   6  10       14.33       11.55      1.54 o 
   0   6  10        6.59        5.03      1.19 o 
   1   6  10        1.59        4.58      1.20 o 
   2   6  10       46.31       45.97      2.33 o 
   3   6  10       11.65        9.79      2.49 o 
   4   6  10       27.07       32.25      2.75 o 
   5   6  10       13.55       16.48      2.46 o 
   6   6  10        0.36        0.80      2.35 o 
   7   6  10       11.85       10.66      3.03 o 
  -7   7  10        6.22        3.38      1.94 o 
  -6   7  10        4.82        4.26      1.60 o 
  -5   7  10        3.24        1.77      1.37 o 
  -4   7  10        0.08       -0.19      1.18 o 
  -3   7  10        3.29        4.54      1.34 o 
  -2   7  10        4.87        6.13      1.90 o 
  -1   7  10        0.70        0.68      1.34 o 
   0   7  10       68.61       76.84      4.41 o 
   1   7  10       20.19       23.70      2.21 o 
   2   7  10        9.00        7.81      1.36 o 
   3   7  10       10.75       10.39      2.71 o 
   4   7  10       26.43       14.95      2.70 o 
   5   7  10        0.83       -0.99      3.02 o 
   6   7  10        0.22        1.26      4.27 o 
  -5   8  10        0.10        1.02      1.53 o 
  -4   8  10        5.09        4.69      1.51 o 
  -3   8  10        0.00        0.94      1.53 o 
  -2   8  10        4.89        9.25      1.97 o 
  -1   8  10        1.43        0.19      1.50 o 
   0   8  10       13.59       16.26      2.05 o 
   1   8  10        4.11        4.85      1.53 o 
   2   8  10        7.43        6.21      1.82 o 
   4   8  10        4.09       12.63      5.24 o 
  -3   9  10        2.44       -0.76      2.56 o 
  -2   9  10        0.25        0.11      1.58 o 
  -1   9  10        0.94        2.15      1.54 o 
   0   9  10        3.49        1.48      1.69 o 
   1   9  10        6.21        5.57      2.55 o 
   2   9  10        5.64       15.03     10.47 o 
 -10   1  11        5.81        1.66      1.83 o 
  -9   1  11       11.18        8.84      1.85 o 
  -8   1  11        1.59        2.02      1.26 o 
  -7   1  11        2.09        0.87      1.13 o 
  -6   1  11        3.03        1.78      0.90 o 
  -5   1  11      124.90      126.29      3.21 o 
  -4   1  11       96.03       94.48      2.37 o 
  -3   1  11       33.36       34.33      1.60 o 
  -2   1  11      111.15      115.47      3.38 o 
  -1   1  11       28.50       26.85      1.58 o 
   0   1  11      102.64      110.17      2.87 o 
   1   1  11        0.77        1.04      0.87 o 
   2   1  11        1.67        2.50      0.92 o 
   3   1  11       56.96       49.51      5.77 o 
   4   1  11        0.07        0.45      1.30 o 
   5   1  11       97.98      104.59      5.16 o 
   6   1  11        6.62        5.11      1.74 o 
   7   1  11        0.94        0.00      2.31 o 
   8   1  11        1.46        1.13      1.69 o 
   9   1  11        0.15       -0.69      1.73 o 
 -10   2  11        4.42        5.26      1.75 o 
  -9   2  11        6.93       10.45      2.09 o 
  -8   2  11       73.36       69.42      3.38 o 
  -7   2  11      106.00      122.24      3.10 o 
  -6   2  11        2.40        2.67      0.99 o 
  -5   2  11      174.87      175.24      3.82 o 
  -4   2  11       56.60       59.61      2.39 o 
  -3   2  11       91.31       86.11      2.50 o 
  -2   2  11        4.86        4.32      0.85 o 
  -1   2  11        9.69       11.05      1.17 o 
   0   2  11      187.88      196.90      3.63 o 
   1   2  11      167.25      168.48      3.57 o 
   2   2  11        3.39        0.39      0.94 o 
   3   2  11      128.94      129.06      4.74 o 
   4   2  11       40.22       44.65      3.41 o 
   5   2  11        1.21        0.50      1.23 o 
   6   2  11       26.65       28.39      2.80 o 
   7   2  11        0.38        0.41      1.64 o 
   8   2  11        0.09        2.19      1.82 o 
   9   2  11        5.19        9.52      2.57 o 
 -10   3  11        1.42       -3.35      3.35 o 
  -9   3  11        0.66       -0.05      1.54 o 
  -8   3  11        1.32        2.23      1.47 o 
  -7   3  11       70.59       73.33      2.97 o 
  -6   3  11        0.21        0.86      0.95 o 
  -5   3  11      238.85      254.19      4.90 o 
  -4   3  11      323.50      340.82      5.90 o 
  -3   3  11      140.12      145.60      3.49 o 
  -2   3  11       12.16       13.60      1.39 o 
  -1   3  11      180.69      190.53      5.49 o 
   0   3  11       12.97        9.11      1.15 o 
   1   3  11        4.49        8.86      1.19 o 
   2   3  11       37.77       32.54      1.93 o 
   3   3  11      107.11      107.83      4.08 o 
   4   3  11        1.50        1.10      1.81 o 
   5   3  11       46.99       45.76      3.18 o 
   6   3  11        0.14       -0.33      1.53 o 
   7   3  11        0.38       -0.41      1.78 o 
   8   3  11        2.30       -0.50      2.26 o 
   9   3  11        4.02        7.41      4.14 o 
  -9   4  11        3.43        5.72      1.96 o 
  -8   4  11       13.36       14.77      1.91 o 
  -7   4  11       67.06       72.06      3.72 o 
  -6   4  11       18.85       17.12      1.80 o 
  -5   4  11       15.65       10.15      1.53 o 
  -4   4  11       21.88       21.72      1.93 o 
  -3   4  11      138.34      137.12      4.01 o 
  -2   4  11       21.59       22.64      1.83 o 
  -1   4  11       43.78       53.22      2.52 o 
   0   4  11        0.08        0.16      0.86 o 
   1   4  11        8.29        7.52      1.11 o 
   2   4  11        0.45        0.13      0.91 o 
   3   4  11        9.86        9.06      2.45 o 
   4   4  11        0.59        1.02      1.32 o 
   5   4  11       25.91       27.62      2.65 o 
   6   4  11       63.78       83.00      4.47 o 
   7   4  11       53.33       64.84      8.33 o 
   8   4  11        2.09        5.19      2.84 o 
  -8   5  11        5.83        2.26      1.59 o 
  -7   5  11       24.13       24.35      2.28 o 
  -6   5  11        2.88        1.31      1.29 o 
  -5   5  11       14.39       18.93      2.13 o 
  -4   5  11       76.99       78.01      4.35 o 
  -3   5  11       95.86       89.84      3.43 o 
  -2   5  11        1.46        0.72      1.06 o 
  -1   5  11        3.94        3.94      1.39 o 
   0   5  11       60.98       65.36      4.67 o 
   1   5  11       35.79       32.92      1.89 o 
   2   5  11        5.11        3.73      1.08 o 
   3   5  11       80.38       84.79      6.85 o 
   4   5  11        4.70        6.88      2.03 o 
   5   5  11        3.44        3.26      1.77 o 
   6   5  11       10.15       16.54      2.99 o 
   7   5  11        0.49        4.83      2.82 o 
  -7   6  11        0.15        0.81      1.50 o 
  -6   6  11        0.35       -1.14      1.24 o 
  -5   6  11        0.25        0.43      1.27 o 
  -4   6  11       19.26       16.60      2.05 o 
  -3   6  11        0.23       -0.36      1.18 o 
  -2   6  11        3.41        1.39      1.26 o 
  -1   6  11        2.20        1.56      1.11 o 
   0   6  11       46.22       46.16      2.61 o 
   1   6  11        0.42        1.22      1.18 o 
   2   6  11       15.64       13.89      1.69 o 
   3   6  11        1.13        0.97      1.61 o 
   4   6  11        0.20       -1.18      1.44 o 
   5   6  11       20.49       18.73      2.49 o 
   6   6  11        9.84        8.87      2.91 o 
   7   6  11       13.61        7.29      6.50 o 
  -6   7  11        2.70        1.53      1.60 o 
  -5   7  11        0.38        4.19      1.66 o 
  -4   7  11        4.08        4.79      1.68 o 
  -3   7  11        1.01        1.45      1.37 o 
  -2   7  11        0.84       -0.67      1.24 o 
  -1   7  11        0.04        0.33      1.60 o 
   0   7  11        6.27        7.66      1.72 o 
   1   7  11        5.62        5.18      1.71 o 
   2   7  11        1.63        0.10      1.42 o 
   3   7  11        0.13        0.85      1.67 o 
   4   7  11        0.34        1.23      1.90 o 
   5   7  11        5.51        8.99      3.99 o 
  -4   8  11        2.52        3.22      2.10 o 
  -3   8  11        2.45        3.14      2.11 o 
  -2   8  11        4.66        4.17      1.87 o 
  -1   8  11        1.29        0.34      1.53 o 
   0   8  11        2.51        3.48      1.62 o 
   1   8  11        2.50        1.56      1.49 o 
   2   8  11       10.55       10.88      2.39 o 
   3   8  11        1.12        1.81      3.35 o 
 -10   0  12        2.03        7.40      2.88 o 
  -9   0  12        1.08        4.02      2.26 o 
  -8   0  12       15.63       14.12      3.76 o 
  -7   0  12        0.04        3.49      2.63 o 
  -6   0  12       38.95       32.18      4.49 o 
  -5   0  12       57.93       52.26      4.98 o 
  -4   0  12      760.96      789.51     11.58 o 
  -3   0  12       97.81      101.69      4.18 o 
  -2   0  12        8.69        6.89      1.53 o 
  -1   0  12       24.19       22.49      2.83 o 
   0   0  12        7.56       10.08      1.91 o 
   1   0  12       20.22       24.71      2.65 o 
   2   0  12       88.94       87.58      8.10 o 
   3   0  12      422.17      449.54     21.80 o 
   4   0  12      219.35      231.45     25.84 o 
   5   0  12        0.01        0.17      2.43 o 
   6   0  12        6.99        6.22      3.14 o 
   7   0  12       17.11       12.85      3.50 o 
   8   0  12       10.60       10.42      3.25 o 
   9   0  12        0.20        2.37      3.76 o 
 -10   1  12       13.07       15.86      4.89 o 
  -9   1  12        1.28        2.68      1.62 o 
  -8   1  12        0.00        0.45      1.46 o 
  -7   1  12       27.69       22.63      2.47 o 
  -6   1  12      132.64      145.96      5.07 o 
  -5   1  12      359.95      400.14      6.91 o 
  -4   1  12       81.29       89.76      2.76 o 
  -3   1  12      241.53      229.29      5.14 o 
  -2   1  12      136.22      119.78      2.78 o 
  -1   1  12       27.37       29.49      1.72 o 
   0   1  12       70.63       74.46      2.82 o 
   1   1  12        2.47        1.73      0.94 o 
   2   1  12       18.73       18.55      2.12 o 
   3   1  12      258.98      256.28      6.03 o 
   4   1  12      105.06      108.09      4.49 o 
   5   1  12        0.34       -0.02      1.74 o 
   6   1  12        1.16        0.91      1.56 o 
   7   1  12        0.63        3.35      1.83 o 
   8   1  12        0.58        0.53      1.74 o 
   9   1  12       24.34       30.28      4.63 o 
  -9   2  12        1.18        1.34      1.73 o 
  -8   2  12        3.91        5.26      2.08 o 
  -7   2  12        5.35        9.10      1.98 o 
  -6   2  12       32.88       35.26      2.22 o 
  -5   2  12       19.35       20.19      1.69 o 
  -4   2  12        3.53        1.22      1.03 o 
  -3   2  12       52.37       44.98      2.22 o 
  -2   2  12       17.49       13.05      1.19 o 
  -1   2  12      137.83      132.08      3.08 o 
   0   2  12       58.33       58.14      2.48 o 
   1   2  12       14.05       11.51      1.35 o 
   2   2  12       22.20       22.23      2.35 o 
   3   2  12      206.90      199.37      6.11 o 
   4   2  12       51.82       51.75      3.80 o 
   5   2  12       34.79       35.62      3.15 o 
   6   2  12        3.59        3.83      1.78 o 
   7   2  12       16.88       14.76      2.50 o 
   8   2  12        4.41        3.75      2.01 o 
  -9   3  12        5.01        5.76      2.45 o 
  -8   3  12        0.12       -0.09      1.76 o 
  -7   3  12        0.09       -1.16      1.29 o 
  -6   3  12       70.21       76.46      3.58 o 
  -5   3  12       48.60       51.07      2.55 o 
  -4   3  12       12.97       15.29      1.57 o 
  -3   3  12       16.39       14.55      1.44 o 
  -2   3  12      548.47      526.60      7.24 o 
  -1   3  12      113.79      109.14      3.37 o 
   0   3  12        0.90        1.62      1.05 o 
   1   3  12        4.04        2.88      1.06 o 
   2   3  12       52.21       47.70      2.62 o 
   3   3  12      237.66      239.51      6.83 o 
   4   3  12       26.63       25.83      2.50 o 
   5   3  12        2.65        1.16      1.53 o 
   6   3  12        2.19        1.40      1.87 o 
   7   3  12        5.25        4.38      2.62 o 
   8   3  12        1.78        2.20      2.35 o 
  -8   4  12        0.00       -1.39      1.94 o 
  -7   4  12       17.34       17.59      2.26 o 
  -6   4  12        1.44        2.55      1.44 o 
  -5   4  12        0.01       -0.66      1.25 o 
  -4   4  12       31.35       39.88      2.60 o 
  -3   4  12       18.51       19.34      1.86 o 
  -2   4  12      140.20      134.30      3.47 o 
  -1   4  12      109.68      110.32      4.49 o 
   0   4  12       30.26       32.24      1.96 o 
   1   4  12       33.34       31.93      2.21 o 
   2   4  12       22.57       21.04      1.84 o 
   3   4  12       13.94       16.00      2.08 o 
   4   4  12        7.56        4.84      1.66 o 
   5   4  12        1.99        5.20      1.75 o 
   6   4  12        0.95        3.46      1.91 o 
   7   4  12       26.65       30.04      3.89 o 
  -8   5  12       11.02        9.64      2.62 o 
  -7   5  12       22.75       23.68      2.56 o 
  -6   5  12        0.31        1.09      1.50 o 
  -5   5  12        4.06        2.13      1.76 o 
  -4   5  12        1.11        0.93      1.31 o 
  -3   5  12        0.09        0.41      1.22 o 
  -2   5  12        8.25        5.38      1.34 o 
  -1   5  12       58.08       50.53      2.73 o 
   0   5  12       10.39        9.86      1.44 o 
   1   5  12        3.13        2.59      1.07 o 
   2   5  12       22.34       20.79      1.90 o 
   3   5  12       30.89       31.02      3.08 o 
   4   5  12        1.91        3.44      1.93 o 
   5   5  12        5.48        9.70      2.48 o 
   6   5  12        1.87        0.72      1.93 o 
   7   5  12        3.90        4.35      2.84 o 
  -7   6  12        1.17        1.56      2.24 o 
  -6   6  12        3.65        4.52      1.80 o 
  -5   6  12        2.04        2.95      1.62 o 
  -4   6  12       62.18       73.63      3.82 o 
  -3   6  12       19.36       13.00      1.98 o 
  -2   6  12        4.78        6.51      1.60 o 
  -1   6  12       16.02       12.52      2.41 o 
   0   6  12       28.15       25.77      2.15 o 
   1   6  12      125.50      125.51      4.29 o 
   2   6  12        0.09        1.61      1.32 o 
   3   6  12        8.88        7.66      1.92 o 
   4   6  12        0.02        0.11      1.67 o 
   5   6  12        1.38        1.26      1.80 o 
   6   6  12       41.28       41.93      5.70 o 
  -5   7  12        0.03       -0.74      1.53 o 
  -4   7  12        0.06       -0.84      1.51 o 
  -3   7  12        4.77        7.73      1.82 o 
  -2   7  12        3.50        5.02      1.58 o 
  -1   7  12        4.89        4.34      1.76 o 
   0   7  12       42.06       43.89      3.91 o 
   1   7  12        8.38        5.15      2.74 o 
   2   7  12        1.63       -0.42      1.69 o 
   3   7  12        1.91       -0.46      1.75 o 
   4   7  12       25.98       41.84      4.75 o 
  -3   8  12       25.68       27.91      3.53 o 
  -2   8  12        0.13        0.60      1.69 o 
  -1   8  12        0.25        0.04      1.75 o 
   0   8  12        9.94       10.29      2.58 o 
   1   8  12        2.28        2.59      1.64 o 
   2   8  12        0.90        2.06      1.96 o 
  -9   1  13        1.05        0.79      2.13 o 
  -8   1  13        0.65        1.85      2.03 o 
  -7   1  13       20.17       15.79      2.23 o 
  -6   1  13        6.09        5.20      1.73 o 
  -5   1  13       11.44       17.10      1.75 o 
  -4   1  13       32.97       29.43      2.09 o 
  -3   1  13        2.36        0.46      0.86 o 
  -2   1  13      127.76      124.13      3.14 o 
  -1   1  13       20.22       18.15      1.74 o 
   0   1  13        1.05        1.02      0.90 o 
   1   1  13       53.27       49.17      2.55 o 
   2   1  13        2.82        2.78      1.51 o 
   3   1  13        0.42       -0.83      1.23 o 
   4   1  13        0.54       -0.15      1.51 o 
   5   1  13        0.32        1.28      2.03 o 
   6   1  13        0.72        1.12      1.78 o 
   7   1  13        8.56       11.34      2.53 o 
   8   1  13        3.38        3.23      2.65 o 
  -9   2  13        0.80        5.02      2.25 o 
  -8   2  13       11.96        9.28      2.36 o 
  -7   2  13       29.25       34.46      3.05 o 
  -6   2  13        0.03       -0.10      1.26 o 
  -5   2  13        0.03       -1.07      1.07 o 
  -4   2  13      103.70      103.60      3.26 o 
  -3   2  13       20.26       20.57      1.75 o 
  -2   2  13       83.99       90.90      2.80 o 
  -1   2  13       34.27       39.35      2.20 o 
   0   2  13        1.73        3.09      1.01 o 
   1   2  13        4.22        4.18      1.11 o 
   2   2  13       81.27       78.07      4.82 o 
   3   2  13       20.84       19.98      2.52 o 
   4   2  13        9.67       11.06      2.21 o 
   5   2  13        0.95       -1.21      1.44 o 
   6   2  13        5.62        7.92      2.15 o 
   7   2  13        6.69        2.56      2.49 o 
   8   2  13        9.06       10.02      3.07 o 
  -8   3  13       17.01       15.18      3.71 o 
  -7   3  13       11.96       17.51      2.23 o 
  -6   3  13       13.42       14.39      2.00 o 
  -5   3  13       12.11       11.93      1.68 o 
  -4   3  13        0.10        0.12      1.03 o 
  -3   3  13        1.56        1.10      1.07 o 
  -2   3  13       16.50       12.36      1.50 o 
  -1   3  13      111.70      109.66      3.27 o 
   0   3  13        1.23        0.98      1.12 o 
   1   3  13        1.39        0.88      1.06 o 
   2   3  13        0.00        0.87      1.46 o 
   3   3  13       52.42       44.44      3.55 o 
   4   3  13        0.05        0.51      1.45 o 
   5   3  13        1.71        2.28      1.70 o 
   6   3  13        7.99       12.11      2.72 o 
   7   3  13        0.75        3.33      2.40 o 
  -8   4  13       14.32       20.99      2.79 o 
  -7   4  13        0.16        0.26      1.52 o 
  -6   4  13       26.41       27.21      2.58 o 
  -5   4  13       12.34       11.84      1.90 o 
  -4   4  13        0.02        1.63      1.40 o 
  -3   4  13        2.28        2.85      1.36 o 
  -2   4  13        0.20       -0.55      0.98 o 
  -1   4  13       10.82        8.12      1.38 o 
   0   4  13        6.82        5.87      1.26 o 
   1   4  13        4.91        3.42      1.19 o 
   2   4  13       94.34      102.52      7.01 o 
   3   4  13       28.04       30.14      2.68 o 
   4   4  13       28.43       23.13      3.68 o 
   5   4  13        5.04        6.28      1.96 o 
   6   4  13        0.59        1.46      1.87 o 
   7   4  13        9.12       10.00      2.91 o 
  -7   5  13        0.03        0.90      1.66 o 
  -6   5  13        5.74        3.70      1.76 o 
  -5   5  13        0.05        0.90      1.51 o 
  -4   5  13        5.42        5.38      1.63 o 
  -3   5  13       42.56       50.34      3.15 o 
  -2   5  13        9.64        8.75      1.71 o 
  -1   5  13       16.66       16.87      1.94 o 
   0   5  13       20.72       22.99      2.01 o 
   1   5  13        5.34        3.58      1.25 o 
   2   5  13        1.96        0.79      1.33 o 
   3   5  13        3.30        1.43      1.85 o 
   4   5  13       17.66       25.26      3.08 o 
   5   5  13        0.00       -1.85      1.85 o 
   6   5  13        2.47        0.72      2.22 o 
  -6   6  13        0.69        2.09      1.97 o 
  -5   6  13        5.63        3.43      1.74 o 
  -4   6  13       12.56       13.09      2.08 o 
  -3   6  13        1.34        1.63      1.53 o 
  -2   6  13        0.09        1.87      1.46 o 
  -1   6  13        0.00        0.91      1.35 o 
   0   6  13        0.72        1.92      1.46 o 
   1   6  13       20.88       24.99      2.53 o 
   2   6  13        0.49        2.08      1.75 o 
   3   6  13        9.60       10.65      2.10 o 
   4   6  13        8.26       10.88      2.33 o 
   5   6  13        0.64       -0.64      1.89 o 
  -4   7  13        2.92        2.72      2.18 o 
  -3   7  13        1.19        0.21      1.49 o 
  -2   7  13        3.43        3.28      1.71 o 
  -1   7  13        6.60        9.50      2.10 o 
   0   7  13        6.19        5.96      1.90 o 
   1   7  13        0.00        1.45      1.88 o 
   2   7  13        2.92        4.04      3.41 o 
   3   7  13        2.37       -1.28      2.03 o 
  -8   0  14       70.94       79.52      8.92 o 
  -7   0  14       14.29       12.20      3.86 o 
  -6   0  14        3.14        2.35      2.69 o 
  -5   0  14       10.49        8.77      3.32 o 
  -4   0  14      136.03      131.18      5.39 o 
  -3   0  14       49.05       48.82      2.98 o 
  -2   0  14        6.84        6.28      1.74 o 
  -1   0  14       12.54        9.25      1.87 o 
   0   0  14       15.49       15.68      2.44 o 
   1   0  14       52.78       49.57      3.83 o 
   2   0  14      362.30      361.27     18.06 o 
   3   0  14       31.35       32.82      5.84 o 
   4   0  14       14.81       15.28      5.52 o 
   5   0  14       51.10       68.71      7.12 o 
   6   0  14        0.95       -1.42      2.97 o 
   7   0  14       12.83       13.62      3.48 o 
  -8   1  14        2.16        3.79      2.30 o 
  -7   1  14        2.27       -0.41      1.99 o 
  -6   1  14        0.71       -0.37      1.50 o 
  -5   1  14       83.40       85.35      3.39 o 
  -4   1  14      141.05      143.23      3.99 o 
  -3   1  14      158.06      162.66      5.07 o 
  -2   1  14      198.14      204.22      4.16 o 
  -1   1  14       37.30       41.00      2.80 o 
   0   1  14        1.31        0.40      1.10 o 
   1   1  14        2.91        2.74      1.28 o 
   2   1  14        1.74        4.12      1.64 o 
   3   1  14       41.85       41.00      3.97 o 
   4   1  14       36.23       42.75      3.69 o 
   5   1  14        7.60        9.24      2.91 o 
   6   1  14        5.74        7.90      2.40 o 
   7   1  14        0.60       -0.18      2.06 o 
  -8   2  14        7.15        8.60      2.60 o 
  -7   2  14        1.55        1.06      1.70 o 
  -6   2  14       67.63       72.72      4.46 o 
  -5   2  14        0.00       -1.13      1.13 o 
  -4   2  14        3.25        3.91      1.29 o 
  -3   2  14      103.75      101.47      3.34 o 
  -2   2  14       56.68       59.32      2.48 o 
  -1   2  14       19.74       19.51      1.99 o 
   0   2  14        0.15        0.01      0.93 o 
   1   2  14       26.56       32.92      2.30 o 
   2   2  14      154.08      158.89     12.63 o 
   3   2  14       32.06       28.05      4.99 o 
   4   2  14        4.94        6.18      1.97 o 
   5   2  14        0.57        3.23      1.78 o 
   6   2  14        2.04       -0.67      2.12 o 
   7   2  14        0.69        0.98      2.35 o 
  -8   3  14        0.36        2.24      2.22 o 
  -7   3  14        2.53        2.38      1.84 o 
  -6   3  14       13.28       13.81      2.11 o 
  -5   3  14        1.20        1.83      1.42 o 
  -4   3  14       19.04       17.98      1.92 o 
  -3   3  14        0.36       -0.17      1.14 o 
  -2   3  14       32.31       34.21      2.55 o 
  -1   3  14       12.50       10.45      1.47 o 
   0   3  14        1.84        2.38      1.20 o 
   1   3  14        0.04        0.40      1.12 o 
   2   3  14       43.06       35.32      3.13 o 
   3   3  14       35.24       37.35      3.51 o 
   4   3  14        0.14        1.01      1.56 o 
   5   3  14        1.13        2.45      1.85 o 
   6   3  14       16.58       20.72      5.53 o 
   7   3  14       27.17       40.61      9.78 o 
  -7   4  14       35.52       35.89      4.07 o 
  -6   4  14        1.26        2.12      1.57 o 
  -5   4  14       12.89       13.86      2.22 o 
  -4   4  14        4.55        4.79      1.63 o 
  -3   4  14        0.19        0.40      1.33 o 
  -2   4  14       17.65       16.35      1.79 o 
  -1   4  14       23.32       21.70      2.02 o 
   0   4  14        2.77        2.33      1.21 o 
   1   4  14        4.97        3.92      1.32 o 
   2   4  14        1.02        0.54      1.86 o 
   3   4  14        0.00        1.35      1.55 o 
   4   4  14       10.50       11.56      3.00 o 
   5   4  14       10.73        7.78      2.25 o 
   6   4  14        0.07        0.28      1.86 o 
  -6   5  14        9.43       11.60      2.27 o 
  -5   5  14        0.66       -0.63      1.51 o 
  -4   5  14        6.90        6.36      1.83 o 
  -3   5  14       11.12       13.50      2.06 o 
  -2   5  14        2.25        1.94      1.46 o 
  -1   5  14        5.68        6.23      1.65 o 
   0   5  14       27.00       30.32      2.56 o 
   1   5  14       11.02        6.43      1.78 o 
   2   5  14        2.30        2.95      1.66 o 
   3   5  14       12.53        7.14      1.95 o 
   4   5  14        3.17        4.42      2.29 o 
   5   5  14        6.57        6.00      2.55 o 
  -5   6  14        3.68        2.73      2.13 o 
  -4   6  14        3.94        1.18      1.96 o 
  -3   6  14        0.16        0.06      1.45 o 
  -2   6  14        5.17        4.58      1.72 o 
  -1   6  14        1.91        2.82      1.53 o 
   0   6  14        6.48        5.63      1.76 o 
   1   6  14        1.41        1.39      1.89 o 
   2   6  14        0.44        0.31      1.97 o 
   3   6  14        0.14       -0.43      1.68 o 
   4   6  14        3.20        6.04      2.12 o 
  -2   7  14       12.31       15.34      3.68 o 
  -1   7  14       11.64        8.68      2.60 o 
   0   7  14        0.17        0.71      1.67 o 
   1   7  14        5.73        7.75      2.87 o 
  -8   1  15        2.00        1.38      4.96 o 
  -7   1  15        1.03        0.38      2.50 o 
  -6   1  15        0.91       -0.09      1.73 o 
  -5   1  15       29.15       29.44      2.89 o 
  -4   1  15       18.02       17.27      1.89 o 
  -3   1  15        0.62        1.70      1.19 o 
  -2   1  15        7.88        5.96      1.33 o 
  -1   1  15        1.47        0.19      1.02 o 
   0   1  15       26.14       28.08      2.46 o 
   1   1  15        2.09        2.38      2.06 o 
   2   1  15       20.72       14.37      3.00 o 
   3   1  15        1.49        1.16      1.93 o 
   4   1  15        0.03       -1.84      1.84 o 
   5   1  15       16.15       14.23      3.42 o 
   6   1  15        0.08       -2.09      2.09 o 
  -7   2  15        0.01        1.62      2.03 o 
  -6   2  15        0.01       -1.64      1.64 o 
  -5   2  15       10.01       10.39      1.76 o 
  -4   2  15       39.48       45.09      2.78 o 
  -3   2  15       17.33       24.00      2.10 o 
  -2   2  15        2.29        2.56      1.30 o 
  -1   2  15        5.85        3.77      1.32 o 
   0   2  15       51.82       53.04      3.01 o 
   1   2  15        0.01       -0.20      1.29 o 
   2   2  15       27.50       26.34      4.04 o 
   3   2  15        3.71        2.69      2.18 o 
   4   2  15       47.70       50.96      4.26 o 
   5   2  15       17.63       20.69      2.89 o 
   6   2  15        0.65        0.95      2.41 o 
  -7   3  15       19.22       29.40      5.94 o 
  -6   3  15        4.27        2.29      1.73 o 
  -5   3  15       51.40       60.02      3.58 o 
  -4   3  15        6.30        6.25      1.71 o 
  -3   3  15        0.57        0.06      1.26 o 
  -2   3  15        1.33        2.48      1.27 o 
  -1   3  15        0.36       -0.85      1.38 o 
   0   3  15        6.48        7.37      1.42 o 
   1   3  15        4.29        3.30      1.66 o 
   2   3  15        1.28        1.70      1.73 o 
   3   3  15        5.40        1.20      2.13 o 
   4   3  15       24.24       26.44      2.90 o 
   5   3  15       48.81       57.70      4.08 o 
   6   3  15       10.61        9.85      2.98 o 
  -6   4  15       11.38       10.31      2.20 o 
  -5   4  15       16.61       19.51      2.43 o 
  -4   4  15       34.86       39.57      3.04 o 
  -3   4  15       24.91       28.50      2.62 o 
  -2   4  15        0.11       -0.32      1.29 o 
  -1   4  15        0.91        0.65      1.32 o 
   0   4  15        0.04       -0.20      1.33 o 
   1   4  15        2.82        1.33      1.54 o 
   2   4  15        0.34        0.30      1.75 o 
   3   4  15        0.64       -0.35      1.58 o 
   4   4  15       10.39       18.84      3.99 o 
   5   4  15        1.87        5.51      2.87 o 
  -5   5  15       30.22       38.40      3.57 o 
  -4   5  15        1.22        0.51      1.68 o 
  -3   5  15        1.27       -1.46      1.46 o 
  -2   5  15        4.39        1.23      2.38 o 
  -1   5  15       19.81       26.37      2.57 o 
   0   5  15       26.66       36.67      2.94 o 
   1   5  15        2.13        3.85      1.98 o 
   2   5  15        0.37       -0.16      1.54 o 
   3   5  15       10.94        9.42      2.13 o 
   4   5  15       29.62       29.28      4.38 o 
  -3   6  15        0.17        0.43      1.92 o 
  -2   6  15        0.45       -1.46      1.61 o 
  -1   6  15        2.21        2.96      1.67 o 
   0   6  15        0.05       -0.85      1.55 o 
   1   6  15        2.12        6.16      2.43 o 
   2   6  15        0.99        2.32      2.78 o 
  -7   0  16        7.93        8.32      3.71 o 
  -6   0  16        0.01        0.45      3.38 o 
  -5   0  16        4.83        3.19      3.19 o 
  -4   0  16       15.98       11.94      3.82 o 
  -3   0  16        5.30        2.41      1.56 o 
  -2   0  16        0.08        0.14      1.50 o 
  -1   0  16        9.22        8.96      1.99 o 
   0   0  16       23.15       21.25      2.62 o 
   1   0  16       14.13       11.23      3.13 o 
   2   0  16        5.69        2.83      2.49 o 
   3   0  16        0.26        1.18      2.55 o 
   4   0  16       27.74       46.30      8.87 o 
   5   0  16        0.34        4.14      5.06 o 
  -7   1  16        0.82        1.25      3.29 o 
  -6   1  16        4.90        4.63      2.45 o 
  -5   1  16        0.73        0.29      1.72 o 
  -4   1  16        0.36       -0.12      1.30 o 
  -3   1  16        1.16        0.50      1.30 o 
  -2   1  16        4.03        5.58      1.34 o 
  -1   1  16       63.94       63.78      2.84 o 
   0   1  16       24.85       25.39      2.10 o 
   1   1  16       11.90        9.84      2.27 o 
   2   1  16        1.69       -1.12      1.41 o 
   3   1  16        0.13       -0.44      1.93 o 
   4   1  16        0.03        0.60      2.15 o 
   5   1  16        2.06        9.38      3.89 o 
  -6   2  16       13.98       13.87      2.52 o 
  -5   2  16        0.48        0.64      1.50 o 
  -4   2  16        6.19        3.47      1.63 o 
  -3   2  16       11.99        8.83      1.68 o 
  -2   2  16        1.33       -1.08      1.35 o 
  -1   2  16        5.19        4.22      1.38 o 
   0   2  16        0.04        1.40      1.42 o 
   1   2  16        0.49        0.97      1.44 o 
   2   2  16       17.07       12.89      5.33 o 
   3   2  16        0.19       -1.59      2.10 o 
   4   2  16        8.62        9.74      2.95 o 
   5   2  16        1.21        1.36      2.78 o 
  -6   3  16        1.48        0.10      1.78 o 
  -5   3  16        0.90        2.29      1.65 o 
  -4   3  16        4.97        6.15      1.67 o 
  -3   3  16        0.94       -0.58      1.33 o 
  -2   3  16       13.62       14.79      2.78 o 
  -1   3  16        1.13       -0.72      1.31 o 
   0   3  16        8.17        6.55      1.56 o 
   1   3  16        4.88        4.44      1.91 o 
   2   3  16        7.51        5.18      1.99 o 
   3   3  16        0.85        1.02      2.12 o 
   4   3  16        0.82       -0.92      2.06 o 
  -5   4  16       19.07       18.22      2.98 o 
  -4   4  16        0.00       -1.58      1.58 o 
  -3   4  16        0.00        1.66      1.71 o 
  -2   4  16        7.61        8.53      1.75 o 
  -1   4  16        3.51        4.47      1.49 o 
   0   4  16       14.08       10.45      1.90 o 
   1   4  16        1.35       -1.35      1.53 o 
   2   4  16        9.46        9.30      2.39 o 
   3   4  16        0.43        0.54      1.98 o 
   4   4  16        0.50        1.17      2.84 o 
  -3   5  16        1.41        0.39      1.94 o 
  -2   5  16        0.27       -0.20      1.61 o 
  -1   5  16        2.30        2.40      1.72 o 
   0   5  16        0.01       -1.24      1.64 o 
   1   5  16        0.31        1.69      2.34 o 
   2   5  16        0.02       -0.44      2.06 o 
  -5   1  17        1.14        3.81      2.29 o 
  -4   1  17       13.81       19.09      3.29 o 
  -3   1  17       14.59       17.30      2.05 o 
  -2   1  17        1.46       -0.26      1.28 o 
  -1   1  17       24.36       25.01      2.18 o 
   0   1  17       13.57        9.69      1.72 o 
   1   1  17        0.00        0.50      1.61 o 
   2   1  17        0.13        2.33      1.86 o 
   3   1  17        0.49       -0.26      2.27 o 
   4   1  17        1.55       -3.01      3.18 o 
  -5   2  17        0.01        0.40      1.75 o 
  -4   2  17        0.69        1.67      1.46 o 
  -3   2  17       24.25       27.91      2.49 o 
  -2   2  17       22.78       23.47      2.30 o 
  -1   2  17        3.05        1.44      1.29 o 
   0   2  17        1.19       -0.59      1.56 o 
   1   2  17       21.00       22.34      2.91 o 
   2   2  17        4.06        4.94      2.07 o 
   3   2  17        6.11        4.86      2.75 o 
   4   2  17       18.70       20.94      5.00 o 
  -4   3  17       24.55       29.92      2.66 o 
  -3   3  17       35.76       43.67      3.21 o 
  -2   3  17        5.04        5.14      1.71 o 
  -1   3  17       13.15       13.90      1.94 o 
   0   3  17        6.88        6.41      2.34 o 
   1   3  17        1.44        2.67      1.99 o 
   2   3  17        0.13       -0.67      1.82 o 
   3   3  17        8.08       10.93      3.22 o 
  -3   4  17        3.18        5.70      2.23 o 
  -2   4  17        7.64       10.30      2.17 o 
  -1   4  17       24.60       28.14      3.36 o 
   0   4  17        0.03        1.85      2.20 o 
   1   4  17        1.39        0.77      2.18 o 
  -4   0  18       16.14       14.02      4.41 o 
  -3   0  18       43.55       62.46      6.71 o 
  -2   0  18        0.55        0.24      2.29 o 
  -1   0  18       18.85       15.42      2.77 o 
   0   0  18       14.11       17.86      4.42 o 
   1   0  18        1.68        1.84      2.13 o 
   2   0  18        3.19        7.32      5.75 o 
  -4   1  18       11.12        8.80      3.88 o 
  -3   1  18       13.18       15.50      2.15 o 
  -2   1  18        1.56        1.38      1.52 o 
  -1   1  18        5.31        3.72      1.66 o 
   0   1  18        4.18        7.23      2.04 o 
   1   1  18        2.18        3.79      1.91 o 
   2   1  18        5.40        4.64      2.23 o 
  -3   2  18        1.22       -0.77      1.58 o 
  -2   2  18        0.07        0.18      1.57 o 
  -1   2  18        2.04        3.51      1.67 o 
   0   2  18        2.82        3.59      1.94 o 
   1   2  18        0.53       -1.12      1.96 o 
  -1   3  18        3.10        5.02      2.27 o 
   0   3  18        2.83        0.28      4.44 o 
                                                 
